# Supplementary material for: Seroprevalence of Toxoplasma gondii in domestic pigs, sheep, cattle, wild boars, and moose in the Nordic-Baltic region: A systematic review and meta-analysis
Source: Parasite Epidemiol Control. 2019 Mar 4;5:e00100. doi: 10.1016/j.parepi.2019.e00100 (PMC6411595; doi:10.1016/j.parepi.2019.e00100)
Supplement: Appendix C — Excel file containing all the data (studies identified, eligible studies, extracted data, and excluded studies). [file mmc3.xls]

## Sheet: Database search data_all
Article	Species	Article Type	Source	Relevant	Search	Reviewer	Duplicate	Retained after screening	For full-reading	Reason for exclusion
(1969) "Toxoplasmosis. Report of a WHO Meeting of Investigators. Geneva, 25-29 Nov. 1968". WLD HILTH ORG. TECHN. REP. SER.; (431):31	Unknown	Conference proceeding	CAB	Maybe	Cattle	RB	No	No	NA	Before 1990
(2009). "Luentokokoelma 2009, Helsinki, Finland, 28-30 October, 2009." Luentokokoelma.	Unknown	Conference proceeding	CAB	Maybe	Cattle	AO	No	No	NA	T. gondii prevalence info not given
(2009). "Luentokokoelma 2009, Helsinki, Finland, 28-30 October, 2009." Luentokokoelma.	Unknown	Conference proceeding	CAB	Maybe	Cattle	RB	Yes	NA	NA	Duplicate
(2010). "22nd Symposium of the Nordic Committee for Veterinary Scientific Cooperation (NKVet), Helsinki, Finland, 7-9 September 2008." Acta Veterinaria Scandinavica 52(Suppl. 1): 1-31.	Unknown	Synopsium	CAB	Maybe	Cattle	AO	No	No	NA	T. gondii prevalence info not given
(2010). "22nd Symposium of the Nordic Committee for Veterinary Scientific Cooperation (NKVet), Helsinki, Finland, 7-9 September 2008." Acta Veterinaria Scandinavica 52(Suppl. 1): 1-31.	Unknown	Synopsium	CAB	Maybe	Cattle	RB	Yes	NA	NA	Duplicate
Agerholm, J. S. and B. C. Barr (1994). "Bovine abortions associated with Neospora in Denmark." Acta Veterinaria Scandinavica 35(4): 461-464.	Cattle	Article	CAB	Maybe	Cattle	AO	No	No	NA	T. gondii prevalence info not given
Agerholm, J. S. and B. C. Barr (1994). "Bovine abortions associated with Neospora in Denmark." Acta Veterinaria Scandinavica 35(4): 461-464.	Cattle	Article	CAB	Maybe	Cattle	RB	Yes	NA	NA	Duplicate
Banite, L. et al (1976) "Some data on the study of toxoplasmosis in Lithuania." Materialy II Vsesoyuznogo S"ezda Protozoologov. Chast' 2. Meditsinskaya protozoologiya.; 11-12.	Human, cattle, wild animals	Article	CAB	Maybe	Cattle	RB	No	No	NA	Before 1990
Brugere-Picoux, J. and B. Chomel (2010). "Zoonotic risk in children." Bulletin de la Societe Veterinaire Pratique de France 95(3): 37-45.	Human	Bulletin	CAB	No	Cattle	AO	No	No	NA	Not related Cattle
Brugere-Picoux, J. and B. Chomel (2010). "Zoonotic risk in children." Bulletin de la Societe Veterinaire Pratique de France 95(3): 37-45.	Human	Bulletin	CAB	No	Cattle	RB	Yes	NA	NA	Duplicate
Cook, A. J. C., et al. (2000). "Sources of Toxoplasma infection in pregnant women: European multicentre case-control study." British Medical Journal 321(7254): 142-147.	Human	Article	CAB	No	Cattle	AO	No	No	NA	Not related Cattle
Deksne, G., et al. (2017) "Seroprevalence and Factors Associated with Toxoplasma gondii Infections in Sheep in Latvia: Latvian Dark Headed Sheep Breed Associated with Higher Seroprevalence." Vector Borne & Zoonotic Diseases 17(7): 478-482.	Sheep	Article	CAB	No	Cattle	AO	No	No	NA	Not related Cattle
Deksne, G., et al. (2017) "Seroprevalence and Factors Associated with Toxoplasma gondii Infections in Sheep in Latvia: Latvian Dark Headed Sheep Breed Associated with Higher Seroprevalence." Vector Borne & Zoonotic Diseases 17(7): 478-482.	Sheep	Article	ML	No	Cattle	AO	Yes	NA	NA	Duplicate
Deksne, G., et al. (2017) "Seroprevalence and Factors Associated with Toxoplasma gondii Infections in Sheep in Latvia: Latvian Dark Headed Sheep Breed Associated with Higher Seroprevalence." Vector Borne & Zoonotic Diseases 17(7): 478-482.	Sheep	Article	CAB	No	Cattle	RB	Yes	NA	NA	Duplicate
Deksne, G., et al. (2017) "Seroprevalence and Factors Associated with Toxoplasma gondii Infections in Sheep in Latvia: Latvian Dark Headed Sheep Breed Associated with Higher Seroprevalence." Vector Borne & Zoonotic Diseases 17(7): 478-482.	Sheep	Article	ML	No	Cattle	RB	Yes	NA	NA	Duplicate
Hay, J. et al (1983) "Prevalence of Toxoplasma infection in a wild rodent population from central Scotland." Annals of Tropical Medicine and Parasitology; 77(6):653-654	Rodents	Short communication	CAB	No	Cattle	RB	No	No	NA	Non-Nordic-Baltic study
Hughes, J. M., et al. (2006). "The prevalence of Neospora caninum and co-infection with Toxoplasma gondii by PCR analysis in naturally occurring mammal populations." Parasitology 132(1): 29-36.	Unknown	Article	CAB	Maybe	Cattle	AO	No	No	NA	Not related Cattle
Jokelainen, P., et al. (2010). "Toxoplasma gondii in wild cervids and sheep in Finland: North-south gradient in seroprevalence." Veterinary Parasitology 171(3/4): 331-336.	Wild cervids & Sheep	Article	CAB	No	Cattle	AO	No	No	NA	Not related Cattle
Jokelainen, P., et al. (2010). "Toxoplasma gondii in wild cervids and sheep in Finland: North-south gradient in seroprevalence." Veterinary Parasitology 171(3/4): 331-336.	Wild cervids & Sheep	Article	ML	No	Cattle	AO	Yes	NA	NA	Duplicate
Jokelainen, P., et al. (2010) "Toxoplasma gondii in wild cervids and sheep in Finland: north-south gradient in seroprevalence." Veterinary Parasitology 171(3-4): 331-336.	Wild cervids & Sheep	Article	CAB	No	Cattle	RB	Yes	NA	NA	Duplicate
Jokelainen, P., et al. (2010) "Toxoplasma gondii in wild cervids and sheep in Finland: north-south gradient in seroprevalence." Veterinary Parasitology 171(3-4): 331-336.	Wild cervids & Sheep	Article	ML	No	Cattle	RB	Yes	NA	NA	Duplicate
Jokelainen, P., et al. (2017). "Toxoplasma gondii seroprevalence in dairy and beef cattle: large-scale epidemiological study in Estonia." Veterinary Parasitology 236: 137-143.	Dairy & Beef	Article	CAB	Yes	Cattle	AO	No	Yes	Yes	Included
Jokelainen, P., et al. (2017). "Toxoplasma gondii seroprevalence in dairy and beef cattle." Veterinary Parasitology 236: 137-143.	Dairy & Beef	Article	ML	Yes	Cattle	AO	Yes	NA	NA	Duplicate
Jokelainen, P., et al. (2017). "Toxoplasma gondii seroprevalence in dairy and beef cattle: large-scale epidemiological study in Estonia." Veterinary Parasitology 236: 137-143.	Dairy & Beef	Article	CAB	Yes	Cattle	RB	Yes	NA	NA	Duplicate
Jokelainen, P., et al. (2017). "Toxoplasma gondii seroprevalence in dairy and beef cattle: large-scale epidemiological study in Estonia." Veterinary Parasitology 236: 137-143.	Dairy & Beef	Article	ML	Yes	Cattle	RB	Yes	NA	NA	Duplicate
Kutkene, L. (1993). "Prevalence of Toxoplasma infection in cattle and pigs at the Klaipeda abattoir." Biologija 1: 84-85.	Cattle & Pigs	Article	CAB	Yes	Cattle	AO	No	Yes	Yes	Included
Kutkene, L. (1993). "Prevalence of Toxoplasma infection in cattle and pigs at the Klaipeda abattoir." Biologija 1: 84-85.	Cattle & Pigs	Article	CAB	Yes	Cattle	RB	Yes	NA	NA	Duplicate
Lunden, A., et al. (1992). "Toxoplasmosis and border disease in 54 Swedish sheep flocks. Seroprevalence and incidence during one gestation period." Acta Veterinaria Scandinavica 33(2): 175-184.	Sheep	Article	CAB	No	Cattle	AO	No	No	NA	Not related Cattle
Lunden, A., et al. (1992). "Toxoplasmosis and border disease in 54 Swedish sheep flocks. Seroprevalence and incidence during one gestation period." Acta Veterinaria Scandinavica 33(2): 175-184.	Sheep	Article	ML	No	Cattle	AO	Yes	NA	NA	Duplicate
Lunden, A., et al. (1992). "Toxoplasmosis and border disease in 54 Swedish sheep flocks. Seroprevalence and incidence during one gestation period." Acta Veterinaria Scandinavica 33(2): 175-184.	Sheep	Article	ML	No	Cattle	RB	Yes	NA	NA	Duplicate
Malmsten, J., et al. (2011). "Prevalence of antibodies against Toxoplasma gondii and Neospora caninum in moose (Alces alces) and roe deer (Capreolus capreolus) in Sweden." Veterinary Parasitology 177(3/4): 275-280.	Moose & Roe deer	Article	CAB	No	Cattle	AO	No	No	NA	Not related Cattle
Malmsten, J., et al. (2011). "Prevalence of antibodies against Toxoplasma gondii and Neospora caninum in moose (Alces alces) and roe deer (Capreolus capreolus) in Sweden." Veterinary Parasitology 177(3/4): 275-280.	Moose & Roe deer	Article	ML	No	Cattle	AO	Yes	NA	NA	Duplicate
Malmsten, J., et al. (2011). "Prevalence of antibodies against Toxoplasma gondii and Neospora caninum in moose (Alces alces) and roe deer (Capreolus capreolus) in Sweden." Veterinary Parasitology 177(3/4): 275-280.	Moose & Roe deer	Article	ML	No	Cattle	RB	Yes	NA	NA	Duplicate
Malmsten, J., et al. (2011). "Prevalence of antibodies against Toxoplasma gondii and Neospora caninum in moose (Alces alces) and roe deer (Capreolus capreolus) in Sweden." Veterinary Parasitology 177(3/4): 275-280.	Moose & Roe deer	Article	CAB	No	Cattle	RB	Yes	NA	NA	Duplicate
Oksanen, A., et al. (1997). "Antibodies against Toxoplasma gondii in Fennoscandian reindeer - association with the degree of domestication." Parasitology International 46(4): 255-261.	Reindeer	Article	CAB	No	Cattle	AO	No	No	NA	Not related Cattle
Oksanen, A., et al. (1997). "Antibodies against Toxoplasma gondii in Fennoscandian reindeer - association with the degree of domestication." Parasitology International 46(4): 255-261.	Reindeer	Article	CAB	No	Cattle	RB	Yes	NA	NA	Duplicate
Putignani, L., et al. (2005). "Papers from the Cost Action 857 Workshop V: biodiversity and population genetics of the Apicomplexa, Rome, Italy, 8-9 November 2004." Parassitologia 47(2): 183-214.	Workshop	Article	CAB	No	Cattle	AO	No	No	NA	Not related Cattle
Putignani, L., et al. (2005). "Papers from the Cost Action 857 Workshop V: biodiversity and population genetics of the Apicomplexa, Rome, Italy, 8-9 November 2004." Parassitologia 47(2): 183-214.	Workshop	Article	CAB	No	Cattle	RB	Yes	NA	NA	Duplicate
Roasto, M., et al. (2014). "Raw milk safety pilot study in Estonia." Dzivnieki. Veseliba. Partikas higiena. Konferences "Veterinarmedicinas zinatnes un prakses aktualitates 2014" RAKSTI Jelgava: 111.	Dairy cattle	Conference	CAB	Maybe	Cattle	AO	No	No	NA	T. gondii prevalence info not given
Roasto, M., et al. (2014). "Raw milk safety pilot study in Estonia." Dzivnieki. Veseliba. Partikas higiena. Konferences "Veterinarmedicinas zinatnes un prakses aktualitates 2014" RAKSTI Jelgava: 111.	Dairy cattle	Conference	CAB	Maybe	Cattle	RB	Yes	NA	NA	Duplicate
Skjerve, E., et al. (1996). "Antibodies to Toxoplasma gondii in Norwegian slaughtered sheep, pigs and cattle." Bulletin of the Scandinavian Society for Parasitology 6(1): 11-17.	Sheep, Pigs, Cattle	Bulletin	CAB	Yes	Cattle	AO	No	Yes	Yes	Included
Uggla, A and Hjort, M (1984). "A serological study on the prevalence of Toxoplasma gondii in meat-producing animals in Sweden." Acta Veterinaria Scandinavica 25(4):567-576.	Sheep, swine, cattle	Article	CAB	Yes	Cattle, Pigs	RB	No	No	NA	Before 1990
Uggla, A and Hjort, M (1984). "A serological study on the prevalence of Toxoplasma gondii in meat-producing animals in Sweden." Acta Veterinaria Scandinavica 25(4):567-576.	Sheep, swine, cattle	Article	ML	Yes	Cattle, Pigs	RB	Yes	NA	NA	Duplicate
Work, K (1967) "Isolation of Toxoplasma gondii from the flesh of sheep, swine and cattle." Acta Pathologica et Microbiologica Scandinavica; 71(2):296-306	Sheep, swine, cattle	Article	CAB	Maybe	Cattle, Pigs	RB	No	No	NA	Before 1990
Zhang, S., et al. (1999). "Establishment of immunoglobulin M (IgM)-immunosorbent agglutination assay (ISAGA) for diagnosis of toxoplasmosis." Chinese Journal of Parasitology & Parasitic Diseases 17(4): 225-227.	Unknown	Article	CAB	No	Cattle	AO	No	No	NA	T. gondii prevalence info not given
Allen (2016) Toxoplasma gondii on zoonoottinen solunsisäinen alkueläin, jonka aiheuttamaa tautia kutsutaan toksoplasmoosiksi	Cattle	Thesis	Other	Maybe	Cattle	Other	No	Yes	Yes	Included
Eihvalde et al., 2005 Neospora canium and toxoplasma gondii infection in animals in Latvia	Cattle	Conference proceeding	Other	Maybe	Cattle	Other	No	Yes	Yes	Included
Stimbirys, J. Vaitkus, G. Januškevičienė. A serological study on the prevalence of Toxoplasma gondii in cattle, sheep, goats and pigs in Lithuania	Cattle	Article	Other	Maybe	Cattle	Other	No	Yes	Yes	Included
Eglīte, I., and P. Keidāns. 2000. Mājdzīvnieku toksoplazmoze Latvija (in Latvian, with English abstract).	Cattle	Conference abstract	Other	Yes	Cattle	Other	No	Yes	Yes	Included
(1969) "Toxoplasmosis. Report of a WHO Meeting of Investigators. Geneva, 25-29 Nov. 1968". WLD HILTH ORG. TECHN. REP. SER.; (431):31	Unknown	Conference proceeding	CAB	Maybe	Sheep, Pigs, Cattle	RB	No	No	NA	Before 1990
Aiumlamai, S. et al (1990) "The effect of Toxoplasma gondii infection in flunixin meglumine treated pregnant ewes as monitored by plasma levels of 15-ketodihydroprostaglandin F2 alpha , progesterone, oestrone sulphate and ultrasound scanning." Journal of Veterinary Medicine. Series A; 37(1):23-34	Sheep	Article	ML	No	Sheep	RB	No	No	NA	Experimental study
Aiumlamai, S. et al (1990) "The effect of Toxoplasma gondii infection in flunixin meglumine treated pregnant ewes as monitored by plasma levels of 15-ketodihydroprostaglandin F2 alpha , progesterone, oestrone sulphate and ultrasound scanning." Journal of Veterinary Medicine. Series A; 37(1):23-34	Sheep	Article	CAB	No	Sheep	RB	Yes	NA	NA	Duplicate
Cook, A. J. C. et al (2000) "Sources of Toxoplasma infection in pregnant women: European multicentre case-control study." British Medical Journal (Clinical Research edition); 321(7254):142-147.	Human	Article	CAB	No	Sheep	RB	No	No	NA	Not related to Sheep
(2009). "Luentokokoelma 2009, Helsinki, Finland, 28-30 October, 2009." Luentokokoelma.	Unknown	Conference	CAB	Maybe	Sheep	AO	No	No	NA	T. gondii prevalence info not given
(2010). "22nd Symposium of the Nordic Committee for Veterinary Scientific Cooperation (NKVet), Helsinki, Finland, 7-9 September 2008." Acta Veterinaria Scandinavica 52(Suppl. 1): 1-31.	Unknown	Synopsium	CAB	Maybe	Sheep	AO	No	No	NA	T. gondii prevalence info not given
(2009). "Luentokokoelma 2009, Helsinki, Finland, 28-30 October, 2009." Luentokokoelma.	Unknown	Conference	CAB	Maybe	Sheep	RB	Yes	NA	NA	Duplicate
(2010). "22nd Symposium of the Nordic Committee for Veterinary Scientific Cooperation (NKVet), Helsinki, Finland, 7-9 September 2008." Acta Veterinaria Scandinavica 52(Suppl. 1): 1-31.	Unknown	Synopsium	CAB	Maybe	Sheep	RB	Yes	NA	NA	Duplicate
Agerholm, J. S., et al. (2006). "Veterinary and medical aspects of abortion in Danish sheep." APMIS, Acta Pathologica, Microbiologica et Immunologica Scandinavica 114(2): 146-152.	Sheep	Article	CAB	Maybe	Sheep	AO	No	No	NA	T. gondii prevalence info not given
Agerholm, J. S., et al. (2006). "Veterinary and medical aspects of abortion in Danish sheep." APMIS, Acta Pathologica, Microbiologica et Immunologica Scandinavica 114(2): 146-152.	Sheep	Article	ML	Maybe	Sheep	AO	Yes	NA	NA	Duplicate
Agerholm, J. S., et al. (2006). "Veterinary and medical aspects of abortion in Danish sheep." APMIS, Acta Pathologica, Microbiologica et Immunologica Scandinavica 114(2): 146-152.	Sheep	Article	CAB	Maybe	Sheep	RB	Yes	NA	NA	Duplicate
Agerholm, J. S., et al. (2006). "Veterinary and medical aspects of abortion in Danish sheep." APMIS, Acta Pathologica, Microbiologica et Immunologica Scandinavica 114(2): 146-152.	Sheep	Article	ML	Maybe	Sheep	RB	Yes	NA	NA	Duplicate
Deksne, G., et al. (2017). "Seroprevalence and factors associated with Toxoplasma gondii infections in sheep in Latvia: Latvian dark headed sheep breed associated with higher seroprevalence." Vector Borne and Zoonotic Diseases 17(7): 478-482.	Sheep	Article	CAB	Yes	Sheep	AO	No	Yes	Yes	Included
Deksne, G., et al. (2017). "Seroprevalence and factors associated with Toxoplasma gondii infections in sheep in Latvia: Latvian dark headed sheep breed associated with higher seroprevalence." Vector Borne and Zoonotic Diseases 17(7): 478-482.	Sheep	Article	ML	Yes	Sheep	AO	Yes	NA	NA	Duplicate
Deksne, G., et al. (2017). "Seroprevalence and factors associated with Toxoplasma gondii infections in sheep in Latvia: Latvian dark headed sheep breed associated with higher seroprevalence." Vector Borne and Zoonotic Diseases 17(7): 478-482.	Sheep	Article	CAB	Yes	Sheep, Cattle	RB	Yes	NA	NA	Duplicate
Deksne, G., et al. (2017). "Seroprevalence and factors associated with Toxoplasma gondii infections in sheep in Latvia: Latvian dark headed sheep breed associated with higher seroprevalence." Vector Borne and Zoonotic Diseases 17(7): 478-482.	Sheep	Article	ML	Yes	Sheep, Cattle	RB	Yes	NA	NA	Duplicate
Hughes, J. M., et al. (2006). "The prevalence of Neospora caninum and co-infection with Toxoplasma gondii by PCR analysis in naturally occurring mammal populations." Parasitology 132(1): 29-36.	Unknown	Article	CAB	Maybe	Sheep	AO	No	No	NA	Not related to Sheep
Hughes, J. M., et al. (2006). "The prevalence of Neospora caninum and co-infection with Toxoplasma gondii by PCR analysis in naturally occurring mammal populations." Parasitology 132(1): 29-36.	Unknown	Article	CAB	Maybe	Sheep	RB	Yes	NA	NA	Duplicate
Jokelainen, P., et al. (2009). "Seroprevalence of Toxoplasma gondii in sheep in Finland." Luentokokoelma: 239.	Sheep	Article	CAB	Yes	Sheep	AO	No	No	NA	Duplicate
Jokelainen, P., et al. (2009). "Seroprevalence of Toxoplasma gondii in sheep in Finland." Luentokokoelma: 239.	Sheep	Article	CAB	Yes	Sheep	RB	Yes	NA	NA	Duplicate
Jokelainen, P., et al. (2009). "Toxoplasma gondii in wild ruminants and sheep in Finland: north-south gradient in seroprevalence." Luentokokoelma: 240-241.	Wild ruminants, Sheep	Conference	CAB	Maybe	Sheep	RB	Yes	NA	NA	Duplicate
Jokelainen, P., et al. (2009). "Toxoplasma gondii in wild ruminants and sheep in Finland: north-south gradient in seroprevalence." Luentokokoelma: 240-241.	Wild ruminants, Sheep	Conference paper	CAB	Maybe	Sheep	AO	Yes	NA	NA	Duplicate
Jokelainen, P., et al. (2010). "Toxoplasma gondii in wild cervids and sheep in Finland: North-south gradient in seroprevalence." Veterinary Parasitology 171(3/4): 331-336.	Wild cervids, Sheep	Article	CAB	Yes	Sheep	RB	No	Yes	Yes	Included
Jokelainen, P., et al. (2010) "Toxoplasma gondii in wild cervids and sheep in Finland: north-south gradient in seroprevalence." Veterinary Parasitology 171(3-4): 331-336.	Wild cervids, Sheep	Article	CAB	Yes	Sheep	AO	Yes	NA	NA	Duplicate
Jokelainen, P., et al. (2010) "Toxoplasma gondii in wild cervids and sheep in Finland: north-south gradient in seroprevalence." Veterinary Parasitology 171(3-4): 331-336.	Wild cervids, Sheep	Article	ML	Yes	Sheep	RB	Yes	NA	NA	Duplicate
Jokelainen, P., et al. (2010) "Toxoplasma gondii in wild cervids and sheep in Finland: north-south gradient in seroprevalence." Veterinary Parasitology 171(3-4): 331-336.	Wild cervids, Sheep	Article	ML	Yes	Sheep	AO	Yes	NA	NA	Duplicate
Kapperud, G., et al. (1996) "Risk factors for Toxoplasma gondii infection in pregnancy. Results of a prospective case-control study in Norway." American Journal of Epidemiology 144(4): 405-412.	Humans	Article	ML	No	Sheep	AO	No	No	NA	Not related to Sheep
Lunden, A., et al. (1992) "Toxoplasmosis and border disease in 54 Swedish sheep flocks. Seroprevalence and incidence during one gestation period." Acta Veterinaria Scandinavica 33(2): 175-184.	Sheep	Article	ML	Yes	Sheep	AO	No	Yes	Yes	Included
Lunden, A., et al. (1992) "Toxoplasmosis and border disease in 54 Swedish sheep flocks. Seroprevalence and incidence during one gestation period." Acta Veterinaria Scandinavica 33(2): 175-184.	Sheep	Article	ML	Yes	Sheep	RB	Yes	NA	NA	Duplicate
Lunden, A., et al. (1994) "Long-term study of Toxoplasma gondii infection in a Swedish sheep flock." Acta Veterinaria Scandinavica 35(3): 273-281.	Sheep	Article	ML	Yes	Sheep	AO	No	Yes	Yes	Included
Lunden, A., et al. (1994) "Long-term study of Toxoplasma gondii infection in a Swedish sheep flock." Acta Veterinaria Scandinavica 35(3): 273-281.	Sheep	Article	CAB	Yes	Sheep	RB	Yes	NA	NA	Duplicate
Lunden, A., et al. (1994) "Long-term study of Toxoplasma gondii infection in a Swedish sheep flock." Acta Veterinaria Scandinavica 35(3): 273-281.	Sheep	Article	ML	Yes	Sheep	RB	Yes	NA	NA	Duplicate
Muradian, V. (2009). "Isolation, molecular and biological characterization of Toxoplasma gondii and survey for Neospora caninum in urban rodents from Great Sao Paulo (SP)."	Rodents	Article	CAB	No	Sheep	AO	No	No	NA	Not related to Sheep
Muradian, V. (2009). "Isolation, molecular and biological characterization of Toxoplasma gondii and survey for Neospora caninum in urban rodents from Great Sao Paulo (SP)."	Rodents	Article	CAB	No	Sheep	RB	Yes	NA	NA	Duplicate
Okusaga, O. and T. T. Postolache (2012). "Toxoplasma gondii, the Immune System, and Suicidal Behavior." CRC Press/Taylor & Francis. Frontiers in Neuroscience Chapter 19.	Humans	Article	ML	No	Sheep	AO	No	No	NA	Not related to Sheep
Skjerve, E., et al. (1998). "Risk factors for the presence of antibodies to Toxoplasma gondii in Norwegian slaughter lambs." Preventive Veterinary Medicine 35(3): 219-227.	Lambs	Article	CAB	Yes	Sheep	AO	No	Yes	Yes	Included
Skjerve, E., et al. (1998). "Risk factors for the presence of antibodies to Toxoplasma gondii in Norwegian slaughter lambs." Preventive Veterinary Medicine 35: 219-227.	Lambs	Article	ML	Yes	Sheep	AO	Yes	NA	NA	Duplicate
Skjerve, E., et al. (1998). "Risk factors for the presence of antibodies to Toxoplasma gondii in Norwegian slaughter lambs." Preventive Veterinary Medicine 35: 219-227.	Lambs	Article	CAB	Yes	Sheep	RB	Yes	NA	NA	Duplicate
Skjerve, E., et al. (1998). "Risk factors for the presence of antibodies to Toxoplasma gondii in Norwegian slaughter lambs." Preventive Veterinary Medicine 35: 219-227.	Lambs	Article	ML	Yes	Sheep	RB	Yes	NA	NA	Duplicate
Stormoen, M., et al. (2012). "Seroprevalence of Toxoplasma gondii infection in Norwegian dairy goats." Acta Veterinaria Scandinavica 54(75).	Dairy goats	Article	CAB	No	Sheep	AO	No	No	NA	Not related to Sheep
Stormoen, M., et al. "Seroprevalence of Toxoplasma gondii infection in Norwegian dairy goats." Acta Veterinaria Scandinavica 54: 75.	Dairy goats	Article	ML	No	Sheep	AO	Yes	NA	NA	Duplicate
Stormoen, M., et al. (2012). "Seroprevalence of Toxoplasma gondii infection in Norwegian dairy goats." Acta Veterinaria Scandinavica 54(75).	Dairy goats	Article	CAB	No	Sheep	RB	Yes	NA	NA	Duplicate
Stormoen, M., et al. (2012). "Seroprevalence of Toxoplasma gondii infection in Norwegian dairy goats." Acta Veterinaria Scandinavica 54(75).	Dairy goats	Article	ML	No	Sheep	RB	Yes	NA	NA	Duplicate
Stimbirys, A et al (2007) "A serological study on the prevalence of Toxoplasma gondii in sheep of Lithuania." Polish Journal of Veterinary Sciences. 10(2):83-7	Sheep	Article	ML	Yes	Sheep	AO	No	Yes	Yes	Included
Stimbirys, A et al (2007) "A serological study on the prevalence of Toxoplasma gondii in sheep of Lithuania." Polish Journal of Veterinary Sciences. 10(2):83-7	Sheep	Article	ML	Yes	Sheep	RB	Yes	NA	NA	Duplicate
Vennervald, B. J. "[Human toxoplasmosis]." Ugeskrift for Laeger 152(15): 1068-1070.	Humans	Article	ML	Maybe		AO	No	No	NA	Not related to Sheep
Vennervald, B. J. "[Human toxoplasmosis]." Ugeskrift for Laeger 152(15): 1068-1070.	Humans	Article	ML	Maybe	Sheep, Pigs	RB	Yes	NA	NA	Duplicate
Uggla, A and Hjort, M (1984). "A serological study on the prevalence of Toxoplasma gondii in meat-producing animals in Sweden." Acta Veterinaria Scandinavica 25(4):567-576.	Sheep, swine, cattle	Article	CAB	Yes	Sheep, Pigs, Cattle	RB	No	No	NA	Before 1990
Uggla, A and Hjort, M (1984). "A serological study on the prevalence of Toxoplasma gondii in meat-producing animals in Sweden." Acta Veterinaria Scandinavica 25(4):567-576.	Sheep, swine, cattle	Article	ML	Yes	Sheep, Pigs, Cattle	RB	Yes	NA	NA	Duplicate
Waldeland, H (1977) "Toxoplasmosis in sheep. Long-term epidemiological studies in four breeding flocks." Acta Veterinaria Scandinavica; 18(2):227-236	Sheep	Article	CAB	Yes	Sheep	RB	No	No	NA	Before 1990
Waldeland, H (1976) "Toxoplasmosis in sheep. The prevalence of toxoplasma antibodies in lambs and mature sheep from different parts of Norway." Acta Veterinaria Scandinavica; 1976. 17(4):432-440.	Sheep	Article	CAB	Yes	Sheep	RB	No	No	NA	Before 1990
Waldeland, H (1976) "The geographical distribution of Toxoplasma gondii in Norway." Norwegian Journal of Zoology; 1976. 24(4):459	Unknown	Article	CAB	Maybe	Sheep	RB	No	No	NA	Before 1990
Work, K (1967) "Isolation of Toxoplasma gondii from the flesh of sheep, swine and cattle." Acta Pathologica et Microbiologica Scandinavica; 71(2):296-306	Sheep, swine, cattle	Article	CAB	Maybe	Sheep, Pigs, Cattle	RB	No	No	NA	Before 1990
Tagel et al (2018). "Toxoplasma gondii Seroprevalence and Risk Factors in Sheep in Estonia: Adult Age, Farm Location on the Islands, and Some Breeds Associated with Seropositivity"	Sheep	Manuscript	Other	Yes	Sheep	Other	No	Yes	Yes	Included
Eihvalde 2005 Neospora canium and toxoplasma gondii infection in animals in Latvia	Sheep	Conference abstract	Other	Yes	Sheep	Other	No	Yes	Yes	Included
Ljungström (1994) ”Evaluation of a direct agglutination test for detection of antibodies against Toxoplasma gondii in cat, pig and sheep sera”, Acta veterinaria scandinavia 1994, 35, 213-216.	Sheep	Article	Other	Yes	Sheep	Other	No	Yes	Yes	Included
Eglīte, I., and P. Keidāns. 2000. Mājdzīvnieku toksoplazmoze Latvija (in Latvian, with English abstract).	Sheep	Conference abstract	Other	Yes	Sheep	Other	No	Yes	Yes	Included
Nesbakken and Skjerve (1996): Interruption of Microbial Cycles in Farm Animals from Farm to Table	Sheep	Article	Other	Maybe	Sheep	Other	No	Yes	Yes	Included
Stimbirys, J. Vaitkus, G. Januškevičienė. A serological study on the prevalence of Toxoplasma gondii in cattle, sheep, goats and pigs in Lithuania	Sheep	Article	Other	Maybe	Sheep	Other	No	Yes	No	No access to full-study
Suvi Knaapi. Toxoplasma gondii - alkueläimen esiintyvyys suomalaisissa lampaissa	Sheep	Thesis	Other	Maybe	Sheep	Other	Yes	NA	NA	Duplicate
(1969) "Toxoplasmosis. Report of a WHO Meeting of Investigators. Geneva, 25-29 Nov. 1968". WLD HILTH ORG. TECHN. REP. SER.; (431):31	Unknown	Conference proceeding	CAB	Maybe	Pigs, Cattle	RB	No	No	NA	Before 1990
(1992). "Parasitic infections of pigs. Epidemiology, diagnosis, host/parasite relationships and bionomy." Dansk Veterinaertidsskrift 75(13): 558-563.	Unknown	Report	CAB	Maybe	Pigs	AO	No	No	NA	T. gondii prevalence info not given
(2009). "Luentokokoelma 2009, Helsinki, Finland, 28-30 October, 2009." Luentokokoelma.	Sheep	Conference	CAB	Maybe	Pigs	AO	No	No	NA	T. gondii prevalence info not given
(2009). "Luentokokoelma 2009, Helsinki, Finland, 28-30 October, 2009." Luentokokoelma.	Sheep	Conference	CAB	Maybe	Pigs	RB	Yes	NA	NA	Duplicate
(2010). "22nd Symposium of the Nordic Committee for Veterinary Scientific Cooperation (NKVet), Helsinki, Finland, 7-9 September 2008." Acta Veterinaria Scandinavica 52(Suppl. 1): 1-31.	Unknown	Synopsium	CAB	Maybe	Pigs	AO	No	No	NA	T. gondii prevalence info not given
(2010). "22nd Symposium of the Nordic Committee for Veterinary Scientific Cooperation (NKVet), Helsinki, Finland, 7-9 September 2008." Acta Veterinaria Scandinavica 52(Suppl. 1): 1-31.	Unknown	Synopsium	CAB	Maybe	Pigs	RB	Yes	NA	NA	Duplicate
Backhans, A., et al. (2013). "Occurrence of pathogens in wild rodents caught on Swedish pig and chicken farms." Epidemiology and Infection 141(9): 1885-1891.	Rodents	Article	CAB	No	Pigs	AO	No	No	NA	Not related to pigs
Backhans, A., et al. (2013). "Occurrence of pathogens in wild rodents caught on Swedish pig and chicken farms." Epidemiology and Infection 141(9): 1885-1891.	Rodents	Article	ML	No	Pigs	AO	Yes	NA	NA	Duplicate
Backhans, A., et al. (2013). "Occurrence of pathogens in wild rodents caught on Swedish pig and chicken farms." Epidemiology and Infection 141(9): 1885-1891.	Rodents	Article	CAB	No	Pigs	RB	Yes	NA	NA	Duplicate
Backhans, A., et al. (2013). "Occurrence of pathogens in wild rodents caught on Swedish pig and chicken farms." Epidemiology and Infection 141(9): 1885-1891.	Rodents	Article	ML	No	Pigs	RB	Yes	NA	NA	Duplicate
Brugere-Picoux, J. and B. Chomel (2010). "Zoonotic risk in children." Bulletin de la Societe Veterinaire Pratique de France 95(3): 37-45.	Unknown	Article	CAB	No	Pigs	AO	No	No	NA	Not related to pigs
Brugere-Picoux, J. and B. Chomel (2010). "Zoonotic risk in children." Bulletin de la Societe Veterinaire Pratique de France 95(3): 37-45.	Unknown	Article	CAB	No	Pigs	RB	Yes	NA	NA	Duplicate
Cano-Terriza, D., et al. (2015). "Prevalence of Toxoplasma gondii antibodies in captive zoo animals and sympatric peri-urban pest species at Cordoba Zoo, Spain." Proceedings of the International Conference on Diseases of Zoo and Wild Animals, May 13th 16th 106: 106.	Wild animals	Conference	CAB	No	Pigs	AO	No	No	NA	Not related to pigs
Cano-Terriza, D., et al. (2015). "Prevalence of Toxoplasma gondii antibodies in captive zoo animals and sympatric peri-urban pest species at Cordoba Zoo, Spain." Proceedings of the International Conference on Diseases of Zoo and Wild Animals, May 13th 16th 106: 106.	Wild animals	Conference	CAB	No	Pigs	RB	Yes	NA	NA	Duplicate
Damriyasa IM et al (2004) " Cross-sectional survey in pig breeding farms in Hesse, Germany: seroprevalence and risk factors of infections with Toxoplasma gondii, Sarcocystis spp. and Neospora caninum in sows." Veterinary Parasitology. 126(3):271-86.	Pigs	Article	CAB	No	Pigs	RB	No	No	NA	Non-Nordic-Baltic study
Damriyasa IM et al (2004) " Cross-sectional survey in pig breeding farms in Hesse, Germany: seroprevalence and risk factors of infections with Toxoplasma gondii, Sarcocystis spp. and Neospora caninum in sows." Veterinary Parasitology. 126(3):271-86.	Pigs	Article	ML	No	Pigs	RB	Yes	NA	NA	Duplicate
Dansk Veterinaertidsskrift (1992) "Parasitic infections of pigs. Epidemiology, diagnosis, host/parasite relationships and bionomy. [Danish]" 75(13):558-563.	Pigs	Article	CAB	Yes	Pigs	RB	No	No	NA	T. gondii prevalence info not given
Davies PR et al (1998) " Seroprevalence of Toxoplasma gondii and Trichinella spiralis in finishing swine raised in different production systems in North Carolina, USA." Preventive Veterinary Medicine. 36(1):67-76.	Finishing swine	Article	ML	No	Pigs	RB	No	No	NA	Non-Nordic-Baltic study
Deksne, G. (2010). "Occurrence of Toxoplasma gondii in swine in Latvia - preliminary results." Acta Biologica Universitatis Daugavpiliensis 10(2): 143-145.	Pigs	Article	CAB	yes	Pigs	AO	No	Yes	Yes	Included
Deksne, G. (2010). "Occurrence of Toxoplasma gondii in swine in Latvia - preliminary results." Acta Biologica Universitatis Daugavpiliensis 10(2): 143-145.	Pigs	Article	CAB	yes	Pigs	RB	Yes	NA	NA	Duplicate
Deksne, G. and M. Kirjusina (2013). "Seroprevalence of Toxoplasma gondii in domestic pigs (Sus scrofa domestica) and wild boars (Sus scrofa) in Latvia." Journal of Parasitology 99(1): 44-47.	Domestic and Wild	Article	ML	yes	Pigs	AO	No	Yes	Yes	Included
Deksne, G. and M. Kirjusina (2013). "Seroprevalence of Toxoplasma gondii in domestic pigs (Sus scrofa domestica) and wild boars (Sus scrofa) in Latvia." Journal of Parasitology 99(1): 44-47.	Domestic and Wild	Article	CAB	yes	Pigs	AO	Yes	NA	NA	Duplicate
Deksne, G. and M. Kirjusina (2013) "Seroprevalence of Toxoplasma gondii in domestic pigs (Sus scrofa domestica) and wild boars (Sus scrofa) in Latvia." Journal of Parasitology 99(1): 44-47	Domestic and Wild	Article	CAB	yes	Pigs	RB	Yes	NA	NA	Duplicate
Deksne, G. and M. Kirjusina (2013) "Seroprevalence of Toxoplasma gondii in domestic pigs (Sus scrofa domestica) and wild boars (Sus scrofa) in Latvia." Journal of Parasitology 99(1): 44-47	Domestic and Wild	Article	ML	yes	Pigs	RB	Yes	NA	NA	Duplicate
Djokic V et al (2016) "Factors associated with Toxoplasma gondii infection in confined farrow-to-finish pig herds in western France: an exploratory study in 60 herds."	Pigs, piglettes	Article	CAB	No	Pigs	RB	No	No	NA	Non-Nordic-Baltic study
Djokic V et al (2016) "Factors associated with Toxoplasma gondii infection in confined farrow-to-finish pig herds in western France: an exploratory study in 60 herds."	Pigs, piglettes	Article	ML	No	Pigs	RB	Yes	NA	NA	Duplicate
Felin, E., et al. (2014). "Seroprevalence of Salmonella, Yersinia, Trichinella and Toxoplasma gondii in Finnish finishing pigs." Suomen Elainlaakarilehti 120(2): 75-83.	Finnishing pigs	Article	CAB	yes	Pigs	AO	No	No	NA	Duplicate
Felin, E., et al. (2014). "Seroprevalence of Salmonella, Yersinia, Trichinella and Toxoplasma gondii in Finnish finishing pigs." Suomen Elainlaakarilehti 120(2): 75-83.	Finnishing pigs	Article	CAB	yes	Pigs	RB	Yes	NA	NA	Duplicate
Felin, E., et al. (2015). "Meat juice serology and improved food chain information as control tools for pork-related public health hazards." Zoonoses and Public Health 62(6): 456-464.	Pigs	Article	ML	yes	Pigs	AO	No	Yes	Yes	Included
Felin, E., et al. (2015). "Meat juice serology and improved food chain information as control tools for pork-related public health hazards." Zoonoses and Public Health 62(6): 456-464.	Pigs	Article	CAB	yes	Pigs	AO	Yes	NA	NA	Duplicate
Gjerde, B. (2002). "Parasites of pigs. (Helse og sjukdom hos gris.) [Norwegian]." Norsk Veterinaertidsskrift 114(2): 226-237.	Unknown	Report	CAB	Maybe	Pigs	AO	No	No	NA	No Toxoplasma gondii prevalence info
Gjerde, B. (2002). "Parasites of pigs. (Helse og sjukdom hos gris.) [Norwegian]." Norsk Veterinaertidsskrift 114(2): 226-237.	Pigs	Article	CAB	Maybe	Pigs	RB	Yes	NA	NA	Duplicate
Hellesnes, I. et al (1978) "Toxoplasma gondii in swine in south-eastern Norway." Acta Veterinaria Scandinavica; 19(4):574-587.	Pigs	Article	CAB	Yes	Pigs	RB	No	No	NA	Non-Nordic-Baltic study
Hong, L., et al. (1994). "A survey on the parasitic protozoa of rodents from Xiamen Offujian province and Tacheng of Xinjiang Autonomous Region, China." Wuyi Science Journal.	Rodents	Article	CAB	No	Pigs	AO	No	No	NA	Non-Nordic-Baltic study
Hong, L., et al. (1994). "A survey on the parasitic protozoa of rodents from Xiamen Offujian province and Tacheng of Xinjiang Autonomous Region, China." Wuyi Science Journal.	Rodents	Article	CAB	No	Pigs	RB	Yes	NA	NA	Duplicate
Hirvela-Koski, V. (1992). "The prevalence of Toxoplasma antibodies in swine sera in Finland." Acta Veterinaria Scandinavica 33(1): 21-25.	pigs	Article	CAB	Yes	Pigs	AO	No	Yes	Yes	Included
Hirvela-Koski, V. (1992). "The prevalence of Toxoplasma antibodies in swine sera in Finland." Acta Veterinaria Scandinavica 33(1): 21-25.	pigs	Article	CAB	Yes	Pigs	RB	Yes	NA	NA	Duplicate
Jokelainen, P., et al. (2015). "Seroprevalence of Toxoplasma gondii in free-ranging wild boars hunted for human consumption in Estonia." Acta Veterinaria Scandinavica 57(42).	Wild boars	Article	ML	No	Pigs	AO	No	No	NA	Not related to pigs
Jokelainen, P., et al. (2015). "Seroprevalence of Toxoplasma gondii in free-ranging wild boars hunted for human consumption in Estonia." Acta Veterinaria Scandinavica 57(42).	Wild boars	Article	CAB	No	Pigs	AO	Yes	NA	NA	Duplicate
Jokelainen, P., et al. (2015). "Seroprevalence of Toxoplasma gondii in free-ranging wild boars hunted for human consumption in Estonia." Acta Veterinaria Scandinavica 57(42).	Wild boars	Article	CAB	No	Pigs	RB	Yes	NA	NA	Duplicate
Jokelainen, P., et al. (2015). "Seroprevalence of Toxoplasma gondii in free-ranging wild boars hunted for human consumption in Estonia." Acta Veterinaria Scandinavica 57(42).	Wild boars	Article	ML	No	Pigs	RB	Yes	NA	NA	Duplicate
Jokelainen, P., et al. (2012) "Farmed wild boars exposed to Toxoplasma gondii and Trichinella spp." Veterinary Parasitology 187(1-2): 323-327.	Wild boars	Article	ML	No	Pigs	AO	No	No	NA	Not related to pigs
Kapperud, G., et al. (1996). "Risk factors for Toxoplasma gondii infection in pregnancy. Results of a prospective case-control study in Norway." American Journal of Epidemiology 144(4): 405-412.	Unknown	Article	CAB	No	Pigs	AO	No	No	NA	Not related to pigs
Kapperud, G., et al. (1996). "Risk factors for Toxoplasma gondii infection in pregnancy. Results of a prospective case-control study in Norway." American Journal of Epidemiology 144(4): 405-412.	Unknown	Article	ML	No	Pigs	AO	Yes	NA	NA	Duplicate
Klun, I et al (2011) "Toxoplasma gondii infection in slaughter pigs in Serbia: seroprevalence and demonstration of parasites in blood." Veterinary Research. 42:17	Slaughter pigs	Article	CAB	no	Pigs	RB	No	No	NA	Non-Nordic-Baltic study
Klun, I et al (2011) "Toxoplasma gondii infection in slaughter pigs in Serbia: seroprevalence and demonstration of parasites in blood." Veterinary Research. 42:17	Slaughter pigs	Article	ML	no	Pigs	RB	Yes	NA	NA	Duplicate
Kutkene, L. (1993). "Prevalence of Toxoplasma infection in cattle and pigs at the Klaipeda abattoir." Biologija 1: 84-85.	Cattle, Pigs	Article	CAB	Yes	Pigs	AO	No	Yes	Yes	Included
Kutkene, L. (1993). "Prevalence of Toxoplasma infection in cattle and pigs at the Klaipeda abattoir." Biologija 1: 84-85.	Cattle, Pigs	Article	CAB	Yes	Pigs, Cattle	RB	Yes	NA	NA	Duplicate
Kofoed, K. G., et al. (2017). "Sero-prevalence of Toxoplasma gondii in Danish pigs." Veterinary Parasitology: Regional Studies and Reports 10: 136-138.	Pigs	Article	CAB	Yes	Pigs	AO	No	Yes	Yes	Included
Kofoed, K. G., et al. (2017). "Sero-prevalence of Toxoplasma gondii in Danish pigs." Veterinary Parasitology: Regional Studies and Reports 10: 136-138.	Pigs	Article	CAB	Yes	Pigs	RB	Yes	NA	NA	Duplicate
Kijlstra, A., et al. (2008). "The role of rodents and shrews in the transmission of Toxoplasma gondii to pigs." Veterinary Parasitology 156(3/4): 183-190.	Pigs	Article	CAB	Maybe	Pigs	AO	No	No	NA	Non-Nordic-Baltic study
Kijlstra, A., et al. (2008). "The role of rodents and shrews in the transmission of Toxoplasma gondii to pigs." Veterinary Parasitology 156(3/4): 183-190.	Pigs	Article	CAB	Maybe	Pigs	RB	Yes	NA	NA	Duplicate
Lassen, B., et al. (2016). "Serological evidence of exposure to globally relevant zoonotic parasites in the Estonian population." PLoS ONE 11(10).	Unknown	Article	CAB	Maybe	Pigs	AO	No	No	NA	Not related to pigs
Lind, P., et al. (1997). "The time course of the specific antibody response by various ELISAs in pigs experimentally infected with Toxoplasma gondii." Veterinary Parasitology 71(1): 1-15.	Experimental pigs	Article	CAB	No	Pigs	AO	No	No	NA	Experimental study
Lind, P., et al. (1997). "The time course of the specific antibody response by various ELISAs in pigs experimentally infected with Toxoplasma gondii." Veterinary Parasitology 71(1): 1-15.	Experimental pigs	Article	CAB	No	Pigs	RB	Yes	NA	NA	Duplicate
Lind, P., et al. (1997). "The time course of the specific antibody response by various ELISAs in pigs experimentally infected with Toxoplasma gondii." Veterinary Parasitology 71(1): 1-15.	Experimental pigs	Article	ML	No	Pigs	RB	Yes	NA	NA	Duplicate
Lunden, A., et al. (2002). "Serological survey of Toxoplasma gondii infection in pigs slaughtered in Sweden." Scandinavian Journal of Infectious Diseases 34(5): 362-365.	Pigs	Article	ML	Yes	Pigs	AO	No	Yes	Yes	Included
Lunden, A., et al. (2002). "Serological survey of Toxoplasma gondii infection in pigs slaughtered in Sweden." Scandinavian Journal of Infectious Diseases 34(5): 362-365	Pigs	Article	CAB	Yes	Pigs	AO	Yes	NA	NA	Duplicate
Lunden, A., et al. (2002). "Serological survey of Toxoplasma gondii infection in pigs slaughtered in Sweden." Scandinavian Journal of Infectious Diseases 34(5): 362-365	Pigs	Article	CAB	Yes	Pigs	RB	Yes	NA	NA	Duplicate
Lunden, A., et al. (2002). "Serological survey of Toxoplasma gondii infection in pigs slaughtered in Sweden." Scandinavian Journal of Infectious Diseases 34(5): 362-365	Pigs	Article	ML	Yes	Pigs	RB	Yes	NA	NA	Duplicate
Nesbakken, T. (2011). "Specific human pathogen free (SHPF) pig herds - dream or reality?" Animal hygiene and sustainable livestock production. Proceedings of the XVth International Congress of the International Society for Animal Hygiene, Vienna, Austria 1: 445-446.	SPF herds	Conference	CAB	Maybe	Pigs	AO	No	No	NA	T. gondii prevalence info not given
Nesbakken, T. (2011). "Specific human pathogen free (SHPF) pig herds - dream or reality?" Animal hygiene and sustainable livestock production. Proceedings of the XVth International Congress of the International Society for Animal Hygiene, Vienna, Austria 1: 445-446.	SPF herds	Conference	CAB	Maybe	Pigs	RB	Yes	NA	NA	Duplicate
Skjerve, E., et al. (1996). "Antibodies to Toxoplasma gondii in Norwegian slaughtered sheep, pigs and cattle." Bulletin of the Scandinavian Society for Parasitology 6(1): 11-17.	Sheep, Pigs, Cattle	Bulletin	CAB	Maybe		AO	No	Yes	Yes	Included
Malmsten, A., et al. (2018) "A Serologic Survey of Pathogens in Wild Boar ( Sus Scrofa) in Sweden." Journal of Wildlife Diseases 54(2): 229-237.	Wild boars	Article	ML	No	Pigs	AO	No	No	NA	Not related to pigs
Malmsten, A., et al. (2018) "A Serologic Survey of Pathogens in Wild Boar ( Sus Scrofa) in Sweden." Journal of Wildlife Diseases 54(2): 229-237.	Wild boars	Article	ML	No	Pigs	RB	Yes	NA	NA	Duplicate
Nielsen, B. and H. C. Wegener (1997). "Public health and pork and pork products: regional perspectives of Denmark." Revue Scientifique Et Technique De L Office International Des Epizooties 16(2): 513-524.	Pigs	Article	ML	Maybe	Pigs	AO	No	No	NA	Not a seroprevalence study
Qu D et al (2013) "Development of reverse transcription loop-mediated isothermal amplification (RT-LAMP) as a diagnostic tool of Toxoplasma gondii in pork." Veterinary Parasitology. 192(1-3):98-103	Pork	Article	CAB	No	Pigs	RB	No	No	NA	Non-Nordic-Baltic study
Qu D et al (2013) "Development of reverse transcription loop-mediated isothermal amplification (RT-LAMP) as a diagnostic tool of Toxoplasma gondii in pork." Veterinary Parasitology. 192(1-3):98-103	Pork	Article	ML	No	Pigs	RB	Yes	NA	NA	Duplicate
Santoro, A., et al. (2017). "Toxoplasma gondii seroprevalence in breeding pigs in Estonia." Acta Veterinaria Scandinavica 59.	Breeding pigs	Article	ML	Yes	Pigs	AO	No	Yes	Yes	Included
Santoro, A., et al. (2017). "Toxoplasma gondii seroprevalence in breeding pigs in Estonia." Acta Veterinaria Scandinavica 59(82).	Breeding pigs	Article	CAB	Yes	Pigs	AO	Yes	NA	NA	Duplicate
Santoro, A., et al. (2017). "Toxoplasma gondii seroprevalence in breeding pigs in Estonia." Acta Veterinaria Scandinavica 59(82).	Breeding pigs	Article	CAB	Yes	Pigs	RB	Yes	NA	NA	Duplicate
Santoro, A., et al. (2017). "Toxoplasma gondii seroprevalence in breeding pigs in Estonia." Acta Veterinaria Scandinavica 59(82).	Breeding pigs	Article	ML	Yes	Pigs	RB	Yes	NA	NA	Duplicate
Seuri, M. and P. Koskela (1992). "Contact with pigs and cats associated with high prevalence of Toxoplasma antibodies among farmers." British Journal of Industrial Medicine 49(12): 845-849.	Farmers	Article	CAB	No	Pigs	AO	No	No	NA	Not related to pigs
Seuri, M. and P. Koskela (1992). "Contact with pigs and cats associated with high prevalence of Toxoplasma antibodies among farmers." British Journal of Industrial Medicine 49(12): 845-849.	Human farmers	Article	CAB	No	Pigs	RB	Yes	NA	NA	Duplicate
Smith, K. E., et al. (1992) "The epidemiology of toxoplasmosis on Iowa swine farms with an emphasis on the roles of free-living mammals." Veterinary Parasitology 42(3-4): 199-211.	Pigs	Article	CAB	No	Pigs	AO	No	No	NA	Non-Nordic-Baltic study
Smith, K. E., et al. (1992) "The epidemiology of toxoplasmosis on Iowa swine farms with an emphasis on the roles of free-living mammals." Veterinary Parasitology 42(3-4): 199-211.	Pigs	Article	ML	No	Pigs	AO	Yes	NA	NA	Duplicate
Smith, K. E., et al. (1992) "The epidemiology of toxoplasmosis on Iowa swine farms with an emphasis on the roles of free-living mammals." Veterinary Parasitology 42(3-4): 199-211.	Pigs	Article	CAB	No	Pigs	RB	Yes	NA	NA	Duplicate
Smith, K. E., et al. (1992) "The epidemiology of toxoplasmosis on Iowa swine farms with an emphasis on the roles of free-living mammals." Veterinary Parasitology 42(3-4): 199-211.	Pigs	Article	ML	No	Pigs	RB	Yes	NA	NA	Duplicate
Spoolder, H. A. M., et al. (2007). Prevention and treatment of parasitic infections in organic pigs. U. Niggli, C. Leifert, T. Alfoldi, L. Luck and H. Willer. Frick, Research Institute of Organic Agriculture (FiBL).	Organic pigs	Article	CAB	Maybe	Pigs	AO	No	No	NA	T. gondii prevalence info not given
Spoolder, H. A. M. (2007)"Prevention and treatment of parasitic infections in organic pigs." Improving sustainability in organic and low input food production systems. Proceedings of the 3rd International Congress of the European Integrated Project Quality Low Input Food (QLIF), University of Hohenheim, Germany, 20-23 March, 2007; 2007. :327-332.	Pigs	Book chapter, conference paper	CAB	Maybe	Pigs	RB	Yes	NA	NA	Duplicate
Vennervald, B. J. "[Human toxoplasmosis]." Ugeskrift for Laeger 152(15): 1068-1070.	Humans	Article	ML	Maybe	Pigs	AO	No	No	NA	Not related to pigs
Vennervald, B. J (1990) ("[Human toxoplasmosis]." Ugeskrift for Laeger 152(15): 1068-1070.	Humans	Article	ML	Maybe	Pigs, Sheep	RB	Yes	NA	NA	Duplicate
Uggla, A and Hjort, M (1984). "A serological study on the prevalence of Toxoplasma gondii in meat-producing animals in Sweden." Acta Veterinaria Scandinavica 25(4):567-576.	Sheep, swine, cattle	Article	CAB	Yes	Pigs, Cattle	RB	No	No	NA	Before 1990
Uggla, A and Hjort, M (1984). "A serological study on the prevalence of Toxoplasma gondii in meat-producing animals in Sweden." Acta Veterinaria Scandinavica 25(4):567-576.	Sheep, swine, cattle	Article	ML	Yes	Pigs, Cattle	RB	Yes	NA	NA	Duplicate
Villari S et al (2009) " Risk factors for toxoplasmosis in pigs bred in Sicily, Southern Italy." Veterinary Parasitology. 161(1-2):1-8	Pigs	Article	CAB	no	Pigs	RB	No	No	NA	Non-Nordic-Baltic study
Villari S et al (2009) " Risk factors for toxoplasmosis in pigs bred in Sicily, Southern Italy." Veterinary Parasitology. 161(1-2):1-8	Pigs	Article	ML	no	Pigs	RB	Yes	NA	NA	Duplicate
Wallander, C., et al. (2016) "Pasture is a risk factor for Toxoplasma gondii infection in fattening pigs." Veterinary Parasitology 224: 27-32.	Fattening pigs	Article	CAB	Maybe	Pigs	AO	No	Yes	Yes	Included
Wallander, C., et al. (2016) "Pasture is a risk factor for Toxoplasma gondii infection in fattening pigs." Veterinary Parasitology 224: 27-32.	Fattening pigs	Article	ML	Maybe	Pigs	AO	Yes	NA	NA	Duplicate
Wallander, C., et al. (2016) "Pasture is a risk factor for Toxoplasma gondii infection in fattening pigs." Veterinary Parasitology 224: 27-32.	Fattening pigs	Article	ML	Maybe	Pigs	RB	Yes	NA	NA	Duplicate
Wallander, C., et al. (2016) "Pasture is a risk factor for Toxoplasma gondii infection in fattening pigs." Veterinary Parasitology 224: 27-32.	Fattening pigs	Article	CAB	Maybe	Pigs	RB	Yes	NA	NA	Duplicate
Wallander, C., et al. (2015) "Toxoplasma gondii seroprevalence in wild boars (Sus scrofa) in Sweden and evaluation of ELISA test performance." Epidemiology & Infection 143(9): 1913-1921.	Wild boars	Article	CAB	No	Pigs	AO	No	No	NA	Not related to pigs
Wallander, C., et al. (2015) "Toxoplasma gondii seroprevalence in wild boars (Sus scrofa) in Sweden and evaluation of ELISA test performance." Epidemiology & Infection 143(9): 1913-1921.	Wild boars	Article	ML	No	Pigs	AO	Yes	NA	NA	Duplicate
Wallander, C., et al. (2015) "Toxoplasma gondii seroprevalence in wild boars (Sus scrofa) in Sweden and evaluation of ELISA test performance." Epidemiology & Infection 143(9): 1913-1921.	Wild boars	Article	ML	No	Pigs	RB	Yes	NA	NA	Duplicate
Wingstrand, A., et al. (1997). "Clinical observations, pathology, bioassay in mice and serological response at slaughter in pigs experimentally infected with Toxoplasma gondii." Veterinary Parasitology 72(2): 129-140.	Pigs	Article	CAB	No	Pigs	AO	No	No	NA	Experimental study
Work, K (1967) "Isolation of Toxoplasma gondii from the flesh of sheep, swine and cattle." Acta Pathologica et Microbiologica Scandinavica; 71(2):296-306	Sheep, swine, cattle	Article	CAB	Maybe	Pigs, Cattle	RB	No	No	NA	Not serology
Felin (2018) Assessment of the value of serological monitoring and on-farm information about health status for the future meat inspection of fatenning pigs	Pigs	Manuscript in writing	Other	Yes	Pigs	Other	No	Yes	Yes	Included
Lind (1995) ., Seroprevalence studies of toxoplasmosis in Danish pig populations	Pigs	Conference proceeding	Other	Yes	Pigs	Other	No	Yes	Yes	Included
Eihvalde 2005 Neospora canium and toxoplasma gondii infection in animals in Latvia	Pigs	Conference proceeding	Other	Yes	Pigs	Other	No	Yes	Yes	Included
Ljungström (1994) ”Evaluation of a direct agglutination test for detection of antibodies against Toxoplasma gondii in cat, pig and sheep sera”, Acta veterinaria scandinavia 1994, 35, 213-216.	Pigs	Article	Other	Yes	Pigs	Other	No	Yes	Yes	Included
Eglīte, I., and P. Keidāns. 2000. Mājdzīvnieku toksoplazmoze Latvija (in Latvian, with English abstract). In Proceedings of International Conference “Current Issues in Veterinary Medicine,” Jelgava, Latvia, p. 45–49.	Pigs	Article	Other	Yes	Pigs	Other	No	Yes	Yes	Included
Stimbirys, J. Vaitkus, G. Januškevičienė. A serological study on the prevalence of Toxoplasma gondii in cattle, sheep, goats and pigs in Lithuania	Pigs	Article	Other	Yes	Pigs	Other	No	Yes	Yes	Included
(1969) "Toxoplasmosis. Report of a WHO Meeting of Investigators. Geneva, 25-29 Nov. 1968". WLD HILTH ORG. TECHN. REP. SER.; (431):31	Unknown	Conference proceeding	CAB	Maybe	Wild boar, Sheep, Pigs, Cattle	RB	No	No	NA	T. gondii prevalence info not given
(2009). "Luentokokoelma 2009, Helsinki, Finland, 28-30 October, 2009." Luentokokoelma.	Sheep	Conference	CAB	No	Wild boar, Sheep	RB	No	No	NA	T. gondii prevalence info not given
(2010). "22nd Symposium of the Nordic Committee for Veterinary Scientific Cooperation (NKVet), Helsinki, Finland, 7-9 September 2008." Acta Veterinaria Scandinavica 52(Suppl. 1): 1-31.	Unknown	Synopsium	CAB	Maybe	Wild boar, Pigs	RB	No	No	NA	T. gondii prevalence info not given
Backhans, A., et al. (2013). "Occurrence of pathogens in wild rodents caught on Swedish pig and chicken farms." Epidemiology and Infection 141(9): 1885-1891.	Rodents	Article	CAB	No	Wild boar, Pigs	RB	No	No	NA	Not related to Wild boars
Damriyasa IM et al (2004) " Cross-sectional survey in pig breeding farms in Hesse, Germany: seroprevalence and risk factors of infections with Toxoplasma gondii, Sarcocystis spp. and Neospora caninum in sows." Veterinary Parasitology. 126(3):271-86.	Pigs	Article	ML	No	Wild boar, Pigs	RB	No	No	NA	Non-Nordic-Baltic study
Dansk Veterinaertidsskrift (1992) "Parasitic infections of pigs. Epidemiology, diagnosis, host/parasite relationships and bionomy." 75(13):558-563.	Pigs	Article	CAB	No	Wild boar, Pigs	RB	No	No	NA	T. gondii prevalence info not given
Deksne, G. and M. Kirjusina (2013). "Seroprevalence of Toxoplasma gondii in domestic pigs (Sus scrofa domestica) and wild boars (Sus scrofa) in Latvia." Journal of Parasitology 99(1): 44-47.	Pigs, wild boar	Article	CAB	Yes	Wild boars	AO	No	Yes	Yes	Included
Deksne, G. and M. Kirjusina (2013) "Seroprevalence of Toxoplasma gondii in domestic pigs (Sus scrofa domestica) and wild boars (Sus scrofa) in Latvia." Journal of Parasitology 99(1): 44-47.	Pigs, wild boar	Article	ML	Yes	Wild boars	AO	Yes	NA	NA	Duplicate
Deksne, G. and M. Kirjusina (2013) "Seroprevalence of Toxoplasma gondii in domestic pigs (Sus scrofa domestica) and wild boars (Sus scrofa) in Latvia." Journal of Parasitology 99(1): 44-47.	Pigs, wild boar	Journal	CAB	Yes	Wild boars	RB	Yes	NA	NA	Duplicate
Deksne, G. and M. Kirjusina (2013) "Seroprevalence of Toxoplasma gondii in domestic pigs (Sus scrofa domestica) and wild boars (Sus scrofa) in Latvia." Journal of Parasitology 99(1): 44-47.	Pigs, wild boar	Journal	ML	Yes	Wild boars	RB	Yes	NA	NA	Duplicate
Deksne, G. (2010). "Occurrence of Toxoplasma gondii in swine in Latvia - preliminary results." Acta Biologica Universitatis Daugavpiliensis 10(2): 143-145.	Pigs	Article	CAB	No	Wild boar, Pigs	RB	No	No	NA	Not related to Wild boars
Djokic V et al (2016) "Factors associated with Toxoplasma gondii infection in confined farrow-to-finish pig herds in western France: an exploratory study in 60 herds."	Pigs, piglettes	Article	CAB	No	Wild boars, Pigs	RB	No	No	NA	Non-Nordic-Baltic study
Felin, E., et al. (2014). "Seroprevalence of Salmonella, Yersinia, Trichinella and Toxoplasma gondii in Finnish finishing pigs." Suomen Elainlaakarilehti 120(2): 75-83.	Finnishing pigs	Article	CAB	No	Wild boar, Pigs	RB	No	No	NA	Not related to Wild boars
Gjerde, B. (2002). "Parasites of pigs. (Helse og sjukdom hos gris.) [Norwegian]." Norsk Veterinaertidsskrift 114(2): 226-237.	Unknown	Article	CAB	No	Wild boar, Pigs	RB	No	No	NA	T. gondii prevalence info not given
Hellesnes, I. et al (1978) "Toxoplasma gondii in swine in south-eastern Norway." Acta Veterinaria Scandinavica; 19(4):574-587.	Pigs	Article	CAB	No	Wild boar, Pigs	RB	No	No	NA	Not related to Wild boars
Hirvela-Koski, V. (1992). "The prevalence of Toxoplasma antibodies in swine sera in Finland." Acta Veterinaria Scandinavica 33(1): 21-25.	pigs	Article	CAB	No	Wild boar, Pigs	RB	No	No	NA	Not related to Wild boars
Jokelainen, P., et al. (2015). "Seroprevalence of Toxoplasma gondii in free-ranging wild boars hunted for human consumption in Estonia." Acta Veterinaria Scandinavica 57(42).	Wild boars	Article	CAB	Yes	Wild boars	AO	No	Yes	Yes	Included
Jokelainen, P., et al. (2015). "Seroprevalence of Toxoplasma gondii in free-ranging wild boars hunted for human consumption in Estonia." Acta Veterinaria Scandinavica 57(42).	Wild boars	Journal	CAB	Yes	Wild boars	RB	Yes	NA	NA	Duplicate
Jokelainen, P., et al. (2015). "Seroprevalence of Toxoplasma gondii in free-ranging wild boars hunted for human consumption in Estonia." Acta Veterinaria Scandinavica 57(42).	Wild boars	Journal	ML	Yes	Wild boars	RB	Yes	NA	NA	Duplicate
Jokelainen, P., et al. (2012) "Farmed wild boars exposed to Toxoplasma gondii and Trichinella spp." Veterinary Parasitology 187(1-2): 323-327.	Wild boars	Article	ML	Yes	Wild boars	AO	No	Yes	Yes	Included
Kijlstra, A., et al. (2008). "The role of rodents and shrews in the transmission of Toxoplasma gondii to pigs." Veterinary Parasitology 156(3/4): 183-190.	Pigs	Article	CAB	No	Wild boar, Pigs	RB	No	No	NA	Non-Nordic-Baltic study
Klun, I et al (2011) "Toxoplasma gondii infection in slaughter pigs in Serbia: seroprevalence and demonstration of parasites in blood." Veterinary Research. 42:17	Slaughter pigs	Article	CAB	no	Wild boar, Pigs	RB	No	No	NA	Non-Nordic-Baltic study
Kofoed, K. G., et al. (2017). "Sero-prevalence of Toxoplasma gondii in Danish pigs." Veterinary Parasitology: Regional Studies and Reports 10: 136-138.	Pigs	Article	CAB	No	Wild boars, Pigs	RB	No	No	NA	Not related to Wild boars
Kutkene, L. (1993). "Prevalence of Toxoplasma infection in cattle and pigs at the Klaipeda abattoir." Biologija 1: 84-85.	Cattle, Pigs	Article	CAB	No	Wild boar, Pigs, Cattle	RB	No	No	NA	Not related to Wild boars
Laforet, C. K., et al. (2018). "Serological evidence of exposure to Toxoplasma gondii in extensively farmed wild boars (Sus scrofa) in Denmark."	Wild boars	Manuscript	DJ	Yes	Wild boars	AO	No	Yes	Yes	Included
Lind, P., et al. (1997). "The time course of the specific antibody response by various ELISAs in pigs experimentally infected with Toxoplasma gondii." Veterinary Parasitology 71(1): 1-15.	Experimental pigs	Article	CAB	No	Wild boars, Pigs	RB	No	No	NA	Experimental study
Lunden, A., et al. (2002). "Serological survey of Toxoplasma gondii infection in pigs slaughtered in Sweden." Scandinavian Journal of Infectious Diseases 34(5): 362-365	Pigs	Article	CAB	No	Wild boars, Pigs	RB	No	No	NA	Not related to Wild boars
Malmsten, A., et al. "A Serologic Survey of Pathogens in Wild Boar ( Sus Scrofa) in Sweden." Journal of Wildlife Diseases 54(2): 229-237.	Wild boars	Article	ML	Yes	Wild boars	AO	No	Yes	Yes	Included
Malmsten, A., et al. (2018) "A Serologic Survey of Pathogens in Wild Boar ( Sus Scrofa) in Sweden." Journal of Wildlife Diseases 54(2): 229-237.	Wild boars	Journal	ML	Yes	Wild boars	RB	Yes	NA	NA	Duplicate
Nesbakken, T. (2011). "Specific human pathogen free (SHPF) pig herds - dream or reality?" Animal hygiene and sustainable livestock production. Proceedings of the XVth International Congress of the International Society for Animal Hygiene, Vienna, Austria 1: 445-446.	SPF herds	Conference	CAB	No	Wild boar, Pigs	RB	No	No	NA	T. gondii prevalence info not given
Petersen, H. H., et al. (2018). "Toxoplasma gondii antibodies in extensively farmed wild boars (Sus scrofa) in Denmark."	Wild boars	Article	DJ	Yes	Wild boars	AO	Yes	NA	NA	Duplicate
Santoro, A., et al. (2017). "Toxoplasma gondii seroprevalence in breeding pigs in Estonia." Acta Veterinaria Scandinavica 59(82).	Breeding pigs	Article	CAB	No	Wild boars	AO	No	No	NA	Not related to Wild boars
Santoro, A., et al. (2017). "Toxoplasma gondii seroprevalence in breeding pigs in Estonia." Acta Veterinaria Scandinavica 59(82).	Breeding pigs	Journal	CAB	No	Wild boars, Pigs	RB	Yes	NA	NA	Duplicate
Santoro, A., et al. (2017). "Toxoplasma gondii seroprevalence in breeding pigs in Estonia." Acta Veterinaria Scandinavica 59(82).	Breeding pigs	Journal	ML	No	Wild boars, Pigs	RB	Yes	NA	NA	Duplicate
Seuri, M. and P. Koskela (1992). "Contact with pigs and cats associated with high prevalence of Toxoplasma antibodies among farmers." British Journal of Industrial Medicine 49(12): 845-849.	Human farmers	Article	CAB	No	Wild boars, Pigs	RB	No	No	NA	Not related to Wild boars
Smith, K. E., et al. (1992) "The epidemiology of toxoplasmosis on Iowa swine farms with an emphasis on the roles of free-living mammals." Veterinary Parasitology 42(3-4): 199-211.	Pigs	Article	CAB	No	Wild boars, Pigs	RB	No	No	NA	Non-Nordic-Baltic study
Spoolder, H. A. M. (2007)"Prevention and treatment of parasitic infections in organic pigs." Improving sustainability in organic and low input food production systems. Proceedings of the 3rd International Congress of the European Integrated Project Quality Low Input Food (QLIF), University of Hohenheim, Germany, 20-23 March, 2007; 2007. :327-332.	Pigs	Book chapter, conference paper	CAB	No	Wild boar, Pigs	RB	No	No	NA	T. gondii prevalence info not given
Uggla, A and Hjort, M (1984). "A serological study on the prevalence of Toxoplasma gondii in meat-producing animals in Sweden." Acta Veterinaria Scandinavica 25(4):567-576.	Sheep, swine, cattle	Article	CAB	No	Wild boar, Sheep, Pigs, Cattle	RB	No	No	NA	Before 1990
Villari S et al (2009) " Risk factors for toxoplasmosis in pigs bred in Sicily, Southern Italy." Veterinary Parasitology. 161(1-2):1-8	Pigs	Article	CAB	no	Wild boar, Pigs	RB	No	No	NA	Non-Nordic-Baltic study
Wallander, C., et al. (2015). "Toxoplasma gondii seroprevalence in wild boars (Sus scrofa) in Sweden and evaluation of ELISA test performance." Epidemiology and Infection 143(9): 1913-1921.	Wild boars	Article	CAB	Yes	Wild boars	AO	No	Yes	Yes	Included
Wallander, C., et al. (2015). "Toxoplasma gondii seroprevalence in wild boars (Sus scrofa) in Sweden and evaluation of ELISA test performance." Epidemiology and Infection 143(9): 1913-1921.	Wild boars	Journal	ML	Yes	Wild boars	RB	Yes	NA	NA	Duplicate
Wallander, C., et al. (2015). "Toxoplasma gondii seroprevalence in wild boars (Sus scrofa) in Sweden and evaluation of ELISA test performance." Epidemiology and Infection 143(9): 1913-1921.	Wild boars	Article	ML	Yes	Wild boars	AO	Yes	NA	NA	Duplicate
Wallander, C., et al. (2016) "Pasture is a risk factor for Toxoplasma gondii infection in fattening pigs." Veterinary Parasitology 224: 27-32.	Fattening pigs	Article	CAB	No	Wild boars, Pigs	RB	No	No	NA	Not related to Wild boars
Work, K (1967) "Isolation of Toxoplasma gondii from the flesh of sheep, swine and cattle." Acta Pathologica et Microbiologica Scandinavica; 71(2):296-306	Sheep, swine, cattle	Article	CAB	No	Wild boar, Sheep, Pigs, Cattle	RB	No	No	NA	Not related to Wild boars
Craeye, S. d., et al. (2011). "Prevalence of Toxoplasma gondii in Belgian wildlife." Julius Kuhn Archiv 432: 210.	Wild unknown	Article	CAB	No	Moose	AO	No	No	NA	Non-Nordic-Baltic country
Jokelainen, P., et al. (2010). "Toxoplasma gondii in wild cervids and sheep in Finland: North-south gradient in seroprevalence." Veterinary Parasitology 171(3/4): 331-336.	Wild cervids & Sheep	Article	CAB	Maybe	Moose	AO	No	Yes	Yes	Included
Jokelainen, P., et al. (2010) "Toxoplasma gondii in wild cervids and sheep in Finland: north-south gradient in seroprevalence." Veterinary Parasitology 171(3-4): 331-336.	Wild cervids & Sheep	Article	ML	Maybe	Moose	AO	Yes	NA	NA	Duplicate
Jokelainen, P., et al. (2010). "Toxoplasma gondii in wild cervids and sheep in Finland: North-south gradient in seroprevalence." Veterinary Parasitology 171(3/4): 331-336.	Wild cervids & Sheep	Article	CAB	Maybe	Moose	AO	Yes	NA	NA	Duplicate
Jokelainen, P., et al. (2010). "Toxoplasma gondii in wild cervids and sheep in Finland: North-south gradient in seroprevalence." Veterinary Parasitology 171(3/4): 331-336.	Wild cervids & Sheep	Article	CAB	Maybe	Moose	RB	Yes	NA	NA	Duplicate
Jokelainen, P., et al. (2010). "Toxoplasma gondii in wild cervids and sheep in Finland: North-south gradient in seroprevalence." Veterinary Parasitology 171(3/4): 331-336.	Wild cervids & Sheep	Article	ML	Maybe	Moose	RB	Yes	NA	NA	Duplicate
Malmsten, J., et al. (2011). "Prevalence of antibodies against Toxoplasma gondii and Neospora caninum in moose (Alces alces) and roe deer (Capreolus capreolus) in Sweden." Veterinary Parasitology 177(3/4): 275-280.	Moose & Roe deer	Article	CAB	Yes	Moose	AO	No	Yes	Yes	Included
Malmsten, J., et al. (2011) "Prevalence of antibodies against Toxoplasma gondii and Neospora caninum in moose (Alces alces) and roe deer (Capreolus capreolus) in Sweden." Veterinary Parasitology 177(3-4): 275-280.	Moose & Roe deer	Article	ML	Yes	Moose	AO	Yes	NA	NA	Duplicate
Malmsten, J., et al. (2011). "Prevalence of antibodies against Toxoplasma gondii and Neospora caninum in moose (Alces alces) and roe deer (Capreolus capreolus) in Sweden." Veterinary Parasitology 177(3/4): 275-280.	Moose & Roe deer	Article	CAB	Yes	Moose	RB	Yes	NA	NA	Duplicate
Malmsten, J., et al. (2011). "Prevalence of antibodies against Toxoplasma gondii and Neospora caninum in moose (Alces alces) and roe deer (Capreolus capreolus) in Sweden." Veterinary Parasitology 177(3/4): 275-280.	Moose & Roe deer	Article	ML	Yes	Moose	RB	Yes	NA	NA	Duplicate
Oksanen, A., et al. (1997). "Antibodies against Toxoplasma gondii in Fennoscandian reindeer - association with the degree of domestication." Parasitology International 46(4): 255-261.	Reindeer	Article	CAB	No	Moose	AO	No	No	NA	Not related to Moose
Prestrud, K. W., et al. (2007). "Serosurvey for Toxoplasma gondii in arctic foxes and possible sources of infection in the high Arctic of Svalbard." Veterinary Parasitology 150(1/2): 6-12.	Foxes	Article	CAB	No	Moose	AO	No	No	NA	Not related to Moose
Remes, N., et al. (2018). "Toxoplasma gondii seroprevalence in free-ranging moose (Alces alces) hunted for human consumption in Estonia." Veterinary Parasitology: Regional Studies and Reports 11: 6-11.	Moose	Article	DJ	Yes	Moose	AO	No	Yes	Yes	Included
Vikoren, T., et al. (2004). "Prevalence of Toxoplasma gondii antibodies in wild red deer, roe deer, moose, and reindeer from Norway." Veterinary Parasitology 120(3): 159-169.	Deer, Moose, Reindeer	Article	CAB	yes	Moose	AO	No	Yes	Yes	Included
Vikoren, T., et al. "Prevalence of Toxoplasma gondii antibodies in wild red deer, roe deer, moose, and reindeer from Norway." Veterinary Parasitology 120(3): 159-169.	Deer, Moose, Reindeer	Article	ML	yes	Moose	AO	Yes	NA	NA	Duplicate
Vikoren, T., et al. (2004). "Prevalence of Toxoplasma gondii antibodies in wild red deer, roe deer, moose, and reindeer from Norway." Veterinary Parasitology 120(3): 159-169.	Deer, Moose, Reindeer	Article	CAB	yes	Moose	RB	Yes	NA	NA	Duplicate
Vikoren, T., et al. (2004). "Prevalence of Toxoplasma gondii antibodies in wild red deer, roe deer, moose, and reindeer from Norway." Veterinary Parasitology 120(3): 159-169.	Deer, Moose, Reindeer	Article	ML	yes	Moose	RB	Yes	NA	NA	Duplicate

## Sheet: Eligible studies
Study	Species
Jokelainen, P., et al. (2017). "Toxoplasma gondii seroprevalence in dairy and beef cattle: large-scale epidemiological study in Estonia." Veterinary Parasitology 236: 137-143.	Cattle
Kutkene, L. (1993). "Prevalence of Toxoplasma infection in cattle and pigs at the Klaipeda abattoir." Biologija 1: 84-85.	Cattle
Skjerve, E., et al. (1996). "Antibodies to Toxoplasma gondii in Norwegian slaughtered sheep, pigs and cattle." Bulletin of the Scandinavian Society for Parasitology 6(1): 11-17.	Cattle
Allen (2016) Toxoplasma gondii on zoonoottinen solunsisäinen alkueläin, jonka aiheuttamaa tautia kutsutaan toksoplasmoosiksi	Cattle
Eihvalde et al (2005) Neospora canium and toxoplasma gondii infection in animals in Latvia	Cattle
Stimbirys, J. Vaitkus, G. Januškevičienė (1998). A serological study on the prevalence of Toxoplasma gondii in cattle, sheep, goats and pigs in Lithuania	Cattle
Eglīte, I., and P. Keidāns. 2000. Mājdzīvnieku toksoplazmoze Latvija (in Latvian, with English abstract).	Cattle
Deksne, G., et al. (2017). "Seroprevalence and factors associated with Toxoplasma gondii infections in sheep in Latvia: Latvian dark headed sheep breed associated with higher seroprevalence." Vector Borne and Zoonotic Diseases 17(7): 478-482.	Sheep
Jokelainen, P., et al. (2010). "Toxoplasma gondii in wild cervids and sheep in Finland: North-south gradient in seroprevalence." Veterinary Parasitology 171(3/4): 331-336.	Sheep
Lunden, A., et al. (1992) "Toxoplasmosis and border disease in 54 Swedish sheep flocks. Seroprevalence and incidence during one gestation period." Acta Veterinaria Scandinavica 33(2): 175-184.	Sheep
Lunden, A., et al. (1994) "Long-term study of Toxoplasma gondii infection in a Swedish sheep flock." Acta Veterinaria Scandinavica 35(3): 273-281.	Sheep
Skjerve, E., et al. (1998). "Risk factors for the presence of antibodies to Toxoplasma gondii in Norwegian slaughter lambs." Preventive Veterinary Medicine 35(3): 219-227.	Sheep
Stimbirys, A et al (2007) "A serological study on the prevalence of Toxoplasma gondii in sheep of Lithuania." Polish Journal of Veterinary Sciences. 10(2):83-7	Sheep
Tagel et al (2018). "Toxoplasma gondii Seroprevalence and Risk Factors in Sheep in Estonia: Adult Age, Farm Location on the Islands, and Some Breeds Associated with Seropositivity"	Sheep
Eihvalde 2005 Neospora canium and toxoplasma gondii infection in animals in Latvia	Sheep
Ljungström (1994) ”Evaluation of a direct agglutination test for detection of antibodies against Toxoplasma gondii in cat, pig and sheep sera”, Acta veterinaria scandinavia 1994, 35, 213-216.	Sheep
Eglīte, I., and P. Keidāns. 2000. Mājdzīvnieku toksoplazmoze Latvija (in Latvian, with English abstract).	Sheep
Nesbakken and Skjerve (1996): Interruption of Microbial Cycles in Farm Animals from Farm to Table	Sheep
Stimbirys, J. Vaitkus, G. Januškevičienė. A serological study on the prevalence of Toxoplasma gondii in cattle, sheep, goats and pigs in Lithuania	Sheep
Deksne, G. (2010). "Occurrence of Toxoplasma gondii in swine in Latvia - preliminary results." Acta Biologica Universitatis Daugavpiliensis 10(2): 143-145.	Pigs
Deksne, G. and M. Kirjusina (2013). "Seroprevalence of Toxoplasma gondii in domestic pigs (Sus scrofa domestica) and wild boars (Sus scrofa) in Latvia." Journal of Parasitology 99(1): 44-47.	Pigs
Felin, E., et al. (2015). "Meat juice serology and improved food chain information as control tools for pork-related public health hazards." Zoonoses and Public Health 62(6): 456-464.	Pigs
Hirvela-Koski, V. (1992). "The prevalence of Toxoplasma antibodies in swine sera in Finland." Acta Veterinaria Scandinavica 33(1): 21-25.	Pigs
Kutkene, L. (1993). "Prevalence of Toxoplasma infection in cattle and pigs at the Klaipeda abattoir." Biologija 1: 84-85.	Pigs
Kofoed, K. G., et al. (2017). "Sero-prevalence of Toxoplasma gondii in Danish pigs." Veterinary Parasitology: Regional Studies and Reports 10: 136-138.	Pigs
Lunden, A., et al. (2002). "Serological survey of Toxoplasma gondii infection in pigs slaughtered in Sweden." Scandinavian Journal of Infectious Diseases 34(5): 362-365.	Pigs
Skjerve, E., et al. (1996). "Antibodies to Toxoplasma gondii in Norwegian slaughtered sheep, pigs and cattle." Bulletin of the Scandinavian Society for Parasitology 6(1): 11-17.	Pigs
Santoro, A., et al. (2017). "Toxoplasma gondii seroprevalence in breeding pigs in Estonia." Acta Veterinaria Scandinavica 59.	Pigs
Wallander, C., et al. (2016) "Pasture is a risk factor for Toxoplasma gondii infection in fattening pigs." Veterinary Parasitology 224: 27-32.	Pigs
Felin (2018) Assessment of the value of serological monitoring and on-farm information about health status for the future meat inspection of fatenning pigs	Pigs
Lind (1995) ., Seroprevalence studies of toxoplasmosis in Danish pig populations	Pigs
Eihvalde 2005 Neospora canium and toxoplasma gondii infection in animals in Latvia	Pigs
Ljungström (1994) ”Evaluation of a direct agglutination test for detection of antibodies against Toxoplasma gondii in cat, pig and sheep sera”, Acta veterinaria scandinavia 1994, 35, 213-216.	Pigs
Eglīte, I., and P. Keidāns. 2000. Mājdzīvnieku toksoplazmoze Latvija (in Latvian, with English abstract). In Proceedings of International Conference “Current Issues in Veterinary Medicine,” Jelgava, Latvia, p. 45–49.	Pigs
Stimbirys, J. Vaitkus, G. Januškevičienė. A serological study on the prevalence of Toxoplasma gondii in cattle, sheep, goats and pigs in Lithuania	Pigs
Deksne, G. and M. Kirjusina (2013). "Seroprevalence of Toxoplasma gondii in domestic pigs (Sus scrofa domestica) and wild boars (Sus scrofa) in Latvia." Journal of Parasitology 99(1): 44-47.	Wild boars
Jokelainen, P., et al. (2015). "Seroprevalence of Toxoplasma gondii in free-ranging wild boars hunted for human consumption in Estonia." Acta Veterinaria Scandinavica 57(42).	Wild boars
Jokelainen, P., et al. (2012) "Farmed wild boars exposed to Toxoplasma gondii and Trichinella spp." Veterinary Parasitology 187(1-2): 323-327.	Wild boars
Laforet, C. K., et al. (2018). "Serological evidence of exposure to Toxoplasma gondii in extensively farmed wild boars (Sus scrofa) in Denmark."	Wild boars
Malmsten, A., et al. "A Serologic Survey of Pathogens in Wild Boar ( Sus Scrofa) in Sweden." Journal of Wildlife Diseases 54(2): 229-237.	Wild boars
Wallander, C., et al. (2015). "Toxoplasma gondii seroprevalence in wild boars (Sus scrofa) in Sweden and evaluation of ELISA test performance." Epidemiology and Infection 143(9): 1913-1921.	Wild boars
Jokelainen, P., et al. (2010). "Toxoplasma gondii in wild cervids and sheep in Finland: North-south gradient in seroprevalence." Veterinary Parasitology 171(3/4): 331-336.	Moose
Malmsten, J., et al. (2011). "Prevalence of antibodies against Toxoplasma gondii and Neospora caninum in moose (Alces alces) and roe deer (Capreolus capreolus) in Sweden." Veterinary Parasitology 177(3/4): 275-280.	Moose
Remes, N., et al. (2018). "Toxoplasma gondii seroprevalence in free-ranging moose (Alces alces) hunted for human consumption in Estonia." Veterinary Parasitology: Regional Studies and Reports 11: 6-11.	Moose
Vikoren, T., et al. (2004). "Prevalence of Toxoplasma gondii antibodies in wild red deer, roe deer, moose, and reindeer from Norway." Veterinary Parasitology 120(3): 159-169.	Moose

## Sheet: Extracted data
Author	Publication Year	Article type	Country	Start of sample collection (Year)	End of sample collection (Year)	Species	Total number of animals(N)	Total number of seropositive animals (n)	Total number of animals kept exclusively indoors	Total number of seropositive animals kept exclusively indoors	Total number of animals that were or had access outdoors	Total number of seropositive animals that were or had access outdoors	Age of the animals reported in the study	Total number of animals ≤ 1 year age	Total number of seropositive animals ≤ 1 year age	Total number of animals > 1 year age	Total number of seropositive animals > 1 yr age	Total number of animals of unknown age	Total number of seropositive animals of unknown age	Sample type	Serological test type	Serological test trade name (if commercial test)	Serological test Sensitivity	Serological test Specificity	Test sensitivity & specificity discussed	Cut-off value used	Reviewer 1	Reviewer 2	Reviewer 3	Reviewer 4
Deksne	2010	Peer-reviewed	Latvia	2010	2010	Domestic pig	232	16	NO DATA	NO DATA	NO DATA	NO DATA	Yes	232	16	0	0	0	0	Meat juice	In-house ELISA (tested)	In-house ELISA			No	> 0.234	Convenience sampling, samples from fatenning pigs, collected from 6 districts in Latvia. Highest prevalence (15%) recorded in Tukuma district. 0% prevalence in Limbazu district. Mismatch between the numbers in the figures and the total number of samples mentioned. Hence, numbers from the figure taken. Entire country	Disagreement between text and figure regaridng number of samples included. Only 28-65 samples per abattoir - variation in No. of pos per abattoir may be related to low sample size. 7 abattoirs covering the entire country	Total # of pigs differ 230/232. Age not indicated, but all called fatteners. Whether Se/Sp has been discussed in the paper is not easy to answer. Non-random sampling, no information about selection of slaughterhouses or pigs, sample size is low.	NA
Deksne	2013	Peer-reviewed	Latvia	2010	2011	Domestic pig	803	34	269	1	534	33	No	NO DATA	NO DATA	NO DATA	NO DATA	803	34	muscle/meat juice	In-house ELISA (tested)	In-house indirect ELISA			No	0.234	Non random sampling, convenient sampling from the salughterhouses from different regions. Zemgale region had the highest prevalence (9%) because of high proportion of free ranging pig farms. Entire country. 23 abattoirs from total of 4 regions covering the country	Entire country	23 abattoirs from total of 4 regions covering the country	NA
Lunden	2002	Peer-reviewed	Sweden	1999	1999	Domestic pig	807	42	NO DATA	NO DATA	NO DATA	NO DATA	Yes	695	23	110	19	2	0	Meat juice	In-house ELISA (tested)	In-house ELISA	0.94	0.92	Yes	>0.36	Selection of slaughterhouses not discussed, but the samples were randomly sampled at each slaughterhouse (convenient samping). Higher prevalence found in the south (no data). Taking SE and SP into account sows had a higher seroprevalence. Entire country	Pays attention to age as a risk factor. samples collected from 10 abattoirs, located in different parts of Sweden	Focus on diagnostic capabilities and limitations - very useful paper. Entire country	NA
Wallander	2016	Peer-reviewed	Sweden	2011	2011	Domestic pig	972	55	326	4	646	51	Yes	972	55	0	0	0	0	Meat juice	Commercial ELISA	ID screen Toxoplasmosis Indirect Multi-species; Idvet Innovative Diagnostics Montpellier, France)	1	0.98	Yes	>0.5 S/P	Convenient sampling from the slaughterhouse. SE and SP based on unpublished results from their investigation. Another published study reported SE and SP for the same test .65 and .97 respectively. Highest prevalence observed on west Sweden (16.4%), South (7.1%), Småland and islands (0%), North-middle (9.7%). South, West, Central	KRAV pigs have outdoor access. Pasture a risk factor	Study compare conventional and eco raised pigs as well as outdoor exposure. *The study does not report age but deals with fatteners suggesting animals <1 y.** the study reports Se/Sp of 100 but also of 100/98. Central and Southern part of Sweden	NA
Felin	2015	Peer-reviewed	Finland	2012	2013	Domestic pig	1353	43	1353	43	0	0	Yes	425	8	928	35	0	0	Meat juice	Commercial ELISA	Prio-CHECK Toxoplasma Ab Porcine test (Prionics AG, Schlieren-Zurich, Switzerland)	0.989	0.927	Yes	0.15	Convenient sampling, random sampling at the slaughterhouses. Study done on large (≥ 1000 pigs), small (≤ 1000) and farrow to finnish farms. Small scale fatenning farms had the highest prevalence (6%), large scale farms (2%). The paper says that it is conventional farms, and the information on the outdoor access is unknown,but the conventional systems for fatenning pigs are indoor systems (mainly)…	Authors looked into effect of herd size - small herds had higher seroprevalence than large herds. 259 farms covered throuh a random collection from 2 abattoirs that receive pigs from entire Finland	Aut+A34:AC34hors expect all pigs to have been raised indoor, but it remains an uncertainty. Slaughterhouse survey - no random selection. Smaller sized farms had sig higher risk of toxo - argue lack of biosecurity as main problem. Entire country	NA
Kofoed	2017	Peer-reviewed	Denmark and Greenland	2016	2016	Domestic pig	254	38	217	34	37	4	Yes	165	8	89	30	0	0	Serum	In-house ELISA (tested)	In-house ELISA	0.763	0.937	Yes	0.6	Convenient sampling at the slaughterhouse from all regions of Denmark, but not representative because only small to medium size slaughterhouses were selected. 89 indoor sows with 30 positive sows, 128 indoor finishers= indoor housing with 4 positive indoor finishers. Non representative for the whole country or specific regions	Convenient sample. Samples collected from the small and medium-sized abattoirs only	Sample size in lower end, sampling determined by animals available at the selected slaughterhouse on a given day. Entire country, medium size farms	NA
Santoro	2017	Peer-reviewed	Estonia	2012	2012	Domestic pig	382	22	NO DATA	NO DATA	NO DATA	NO DATA	Yes	72	2	239	19	71	1	Serum	Commercial MAT/DAT	Toxo-Screen DA, bioMérieux S.A (DAT)	0.96	0.98	Yes	Dilution 1:40	Sample used in the study was a random selection of samples from the samples that were already collected. Not sure how herds were originaly sampled, hence convenient sampling. Samples from 7 counties out of 15 from northern (6.7%) and southern part (5.2%). Breedng pigs studied, sows (231=N, n=20, 9.4%), boars (111=N, n=2, 1.8%). Herd size ≥ 2000 (212=N, n=16, 7.5%), Herd size < 2000 (170=N, n=6, 3…	Only breeding animals included - youngest age class 6-11 months, hence older than finishers. Looks into age, divided into months, and gender (boars have lower risk)	Farm survey as part of national disease survey. Entire country	NA
Lind	1995	Bulletin/Proceeding/Poster	Denmark and Greenland	1992	1993	Domestic pig	4016	124	NO DATA	NO DATA	NO DATA	NO DATA	No	NO DATA	NO DATA	NO DATA	NO DATA	4016	124	Meat juice	In-house ELISA (tested)	In-house ELISA	0.94	0.92	Yes	OD 0.36	Data taken randomly from all abbatoirs but it is convenient sampling- methodology not clear. The study done to compare analysis using meat juice and serum samples. Entire country	Se and Sp based on Dye-Test dilution 1:10. OD as cutoff. Higher seroprevalence in sows, and highest in the group with parity at least 5. I think we can assume sampling took place during our study period, not common to have a conference presentation on very old data.	NA	NA
Lind	1995	Bulletin/Proceeding/Poster	Denmark and Greenland	1992	1993	Domestic pig	807	96	NO DATA	NO DATA	NO DATA	NO DATA	Yes	443	26	364	70	0	0	Serum	In-house ELISA (tested)	In-house ELISA	0.94	0.92	Yes	OD 0.36	Sow level study. Representativeness unknown	Se and Sp based on Dye-Test dilution 1:10. OD as cutoff. Higher seroprevalence in sows, and highest in the group with parity at least 5. I think we can assume sampling took place during our study period, not common to have a conference presentation on very old data.	NA	NA
Skjerve	1996	Bulletin/Proceeding/Poster	Norway	1993	1994	Domestic pig	1605	42	NO DATA	NO DATA	NO DATA	NO DATA	No	NO DATA	NO DATA	NO DATA	NO DATA	1605	42	Serum	In-house ELISA (tested)	In-house ELISA	0.729	0.859	No	If readings of at least 2 of 3 dilitions (1/500, 1/1500,1/4500)Twice as high as the negative control	Herd level study, convenient sampling from 5 largest slaughterhouses, locations unknown. Herds selected at random at the slaughterhouse, where 5 animals from each selected herd were sampled. ELISA test as described by Dubey et al 1995. Mainly a herd level study, unable to determine animal level prevalence in different counties. Cut-off uncleat, but if readings of at least 2 of 3 dilitions (1/500,…	321 herds. Five largest pig slaughterhouses.	NA	NA
Felin	2018	Peer-reviewed	Finland	2012	2014	Domestic pig	1116	8	1116	8	0	0	Yes	1116	8	0	0	0	0	Serum	Commercial ELISA	pigtype Toxoplasma Ab, Qiagen, Leizig, Germany	1	1	Yes	S/P ≥ 30%	Convenient sampling, representative sample size. Samples from fattening pigs. Exact SE and SP not mentioned (almost 100% given). Seropositive pigs arrived from small fattening farms. Southern Finland	57 indoor farms, fattening pigs. 653 sampled twice, and 463 on the second visit B. These numbers seem to match with the total number 1116... The 24 pigs sampled only at visit A are lost from calculation. All seropositives marked to be those sampled twice. Only farms that slaughter at least 1000 pigs per year, this could explain the difference to previous study. Also different method.	NA	NA
Eglīte	2000	Report	Latvia	1993	2000	Domestic pig	265	13	NO DATA	NO DATA	NO DATA	NO DATA	No	NO DATA	NO DATA	NO DATA	NO DATA	265	13	Serum	Commercial other test	Complement fixation test	NO DATA	NO DATA	No	Visual interpretation of hemolisys (4 crosse)	Samples collected from the routine diagnostic lab	NA	NA	NA
Eglīte	2000	Report	Latvia	1993	2000	Domestic pig	115	35	NO DATA	NO DATA	NO DATA	NO DATA	No	NO DATA	NO DATA	NO DATA	NO DATA	115	35	Serum	Commercial other test	Latex agglutination test (unknown commercial test)			No	Visual interpretation of hemolisys	Samples collected from the routine diagnostic lab	NA	NA	NA
Skjerve	1998	Peer-reviewed	Norway	1993	1993	Sheep	1940	315	NA	NA	1940	315	Yes	1940	315	0	0	0	0	Serum	In-house ELISA (tested)	In-house ELISA	NO DATA	> 0.95	Yes	If readings of at least 2 of 3 dilitions (1/500, 1/1500,1/4500)Twice as high as the negative control	Entire country, not a completely structurally randomized sampling, though an attempt has been made. SE not available, SP mention in comparison with the dye test . Regional distribution not given in this paper, but reference made to Skjerve et al 1996, where high incidence reported in Central and South-western Norway. Estimates for sheep in Skjrive 1996 is at herd level and hence not useful	207 flocks from "different areas of Norway" that appears to include the entire country (according to Table 1). "cut-off": positive if the readings of at least two of the three dilutions (1:500, 1:1500, 1:4500) were at least twice as high as the negative (by Dye test) control at the sama dilution. Sampling at slaughter at 8 different abbatoirs, on randomely chosen days 10 lambs from 13 subsequent …	The sample consisted of lambs, but exact age was not mentioned for individual lamb.	In March 1994, all herd owners were sent a standardized questionnaire with questions related to management, hygiene, sheep house construction, grazing strategies and previous herd reproduction problems. Epidemiological information was obtained for 194 of the 207 flocks (93.4%). No statistically important interaction term was found, and the modeling revealed no multicollinearity problems
Jokelainen	2010	Peer-reviewed	Finland	2008	2008	Sheep	1940	477	0	0	1940	477	Yes	0	0	1940	477	0	0	Serum	Commercial MAT/DAT	Toxo-Screen DA, bioMérieux S.A DAT	0.96	0.98	No	Dilution 1:40	Nationwide, 97 flocks with ≥20 ewes, from all 6 provinces. Samples collected for another disease surveyance program (non random?). Significant differences between provinces with the lowest prevalence in the north and highest in the southwest.	Convenience sampling, representative sample. Low prevalence (8.6%) in Northern province of Lapland, high prevelance (36.4%), south-western archipelago (prevalence high in Southern). Entire country	The paper includes also wild cervids. Entire country, flocks with 20 or more ewes, 97 flocks in total	A clear geographical gradient in the seroprevalence was revealed in moose and sheep. The seroprevalences were lowest (1.6 and 8.6%, respectively) in the north and highest (24.6 and 36.4%, respectively) in the south-western regions, and ranged between these values in the other regions. Sample sizes were calculated with the expected seroprevalences of 10–45% for the sheep. It was revised with an in…
Deksne	2017	Peer-reviewed	Latvia	2012	2013	Sheep	1039	179			1039	179	Yes	166	18	873	161	0	0	Serum	In-house ELISA (tested)				Yes	See AC	Nationwide, 84 farms. Cut-off: mean OD of positive and negative control +3xSD (presumably calculated for each plate..?). The ELISA was evaluated by comparison with ID Screen giving a kappa value of 0.78 (good agreement). Risk of non-specific reaction in the ELISA ismentioned in the discussion. Convenience sampling (Surveillance program for animal infectious diseases). Adult age, large flocks (>10…	Convenience sampling, representative sample, no regional prevalence estimates gven-. Hence, not possible to pinpoint an area of high prevalence. Quite widespread in the country.	Entire country, 84 farms	Entire country
Tagel	2018	Peer-reviewed	Estonia	2012	2013	Sheep	1599	667	NA	NA	1599	667	Yes	36	4	1511	637	52	26	Serum	Commercial MAT/DAT	Toxo-Screen DA, bioMérieux S.A DAT	0.96	0.98	Yes	cut off titre 40	Entire country	Final manuscript, not submitted yet, Convenience sample, sample collected for other survelliance, leftover samples used in this study. 760 sheep are from mainland (250 positive), 839 (420) are from islands, hence prevalence on the islands. Test SE and SP justified but the SE and SP of the commercial test unknown. Most of the samples were from breeding ewes.	Entire country, 122 farms	N seropositives of unknown age can be calculated from the numbers. The age group cut off was < 1 year, not up to 1 year. Currently a manuscript being revised to a peer-reviewed journal. Entire country. High number of flocks (122) included. 12 out of the 15 counties were represented. Higher seroprevalence in the large islands. Few lambs.
Eglīte 2000	2000	Report	Latvia	1993	2000	Sheep	107	6	NO DATA	NO DATA	NO DATA	NO DATA	No	NO DATA	NO DATA	NO DATA	NO DATA	107	6	Serum	Commercial other test	Complement fixation test			No	Visual interpretation of hemolisys (4 crosse)	Samples collected from the routine diagnostic lab. I would say that the used test senitivity is not very reliable as well the interpretation of the results.	NA	NA	NA
Eglīte 2000	2000	Report	Latvia	1993	2000	Sheep	20	9	NO DATA	NO DATA	NO DATA	NO DATA	No	NO DATA	NO DATA	NO DATA	NO DATA	20	9	Serum	Commercial other test	Latex agglutination test			No	Visual interpretation of hemolisys	Samples collected from the routine diagnostic lab	NA	NA	NA
Jokelainen	2017	Peer-reviewed	Estonia	2012	2013	Cattle	3991	743	NO DATA	NO DATA	NO DATA	NO DATA	Yes	NO DATA	NO DATA	3679	707	312	36	Serum	Commercial MAT/DAT	Toxo-Screen DA, bioMérieux S.A DAT	0.96	0.98	Yes	Dilution of 1:100	Entire country. High number of farms (228) included. All 15 counties represented. Few young animals. Age groups shown but cut off not at one year.	Cross-sectional study, random selection of samples from the available samples (collected for other survelliance purposes). 4 categories (dairy, beef , mixed dairy, mixed beef farms). Dairy (N=1817, n=362), Beef (N=2003, n=355). Entire country	Entire country, 228 farms	NA
Allén	2016	Thesis	Finland	2013	2014	Cattle	200	15	NO DATA	NO DATA	NO DATA	NO DATA	Yes	0	0	185	15	15	0	Meat juice	Commercial ELISA	ID Screen Toxoplasmosis Indirect Multi-species	78.6	100	Yes	S/P% at least 50 in at least one of the three runs	74 farms around Finland. Sampling at three slaughterhouses.	four samples were positive at all three runs, two positives were run only once.	NA	NA
Eglīte	2000	Report	Latvia	1993	2000	Cattle	254	2	NO DATA	NO DATA	NO DATA	NO DATA	No	NO DATA	NO DATA	NO DATA	NO DATA	254	2	Serum	Commercial other test	Complement fixation test			No	Visual interpretation of hemolisys (4 crosse)	Samples collected from the routine diagnostic lab	NA	NA	NA
Remes	2018	Peer-reviewed	Estonia	2015	2015	Moose	463	111	0	0	463	111	Yes	143	18	316	91	4	2	Other	Commercial MAT/DAT	Toxo-Screen DA, bioMérieux S.A DAT			Yes	Dilution of 1:40	Hunter-harvested sample. Non random sampling, but representative sample covering all the regions of ES (all except one county of Estonia where there was no data available). Both serum and plasma samples collected, quality of samples not good, which could have resulted in flase negative results. Titre with a high cut-off chosen in this study, and compared with studies where lower cut-off titres we…	Entire country	Entire country	NA
Malmsten	2011	Peer-reviewed	Sweden	2000	2005	Moose	417	85	0	0	417	85	Yes	122	17	295	68	0	0	Serum	Commercial MAT/DAT	Toxo-Screen DA, bioMérieux S.A DAT			No	Dilution of 1:40	Full blood samples collected by hunters. Samples pos at 1:40 but neg at 1:4000 were serially diluted and reanalysed.	Highest prevalence in South (38%) where it is more densely populated compared to north. Age classification different in the paper < 1 year and ≥ 1 yr. Entire country	Samples were either collected during necropsy from animals submitted to the National Veterinary Institute (SVA). Again, as observed also in Finland, animals sampled in the southern part of the the country were more likely to be positive than those farther up north. at Uppsala, Sweden, or collected in the field during hunting season and forwarded to SVA. Entire country	NA
Vikøren	2004	Peer-reviewed	Norway	1992	2000	Moose	2142	270	0	0	2142	270	Yes	607	27	1468	233	67	10	Serum	Commercial MAT/DAT	Toxo-Screen DA, bioMérieux S.A DAT			No	Dilution of 1:40	Age groups in this study: calf (0.5y) yearling (1.5y) adult (>2.5y). Thus, I have added yearlings and adults = animals >1y. 93% samples collected by hunters; 2% collected from road kills and 5% were collected from immobilized animals as part of another study. No sampling in 1993. Samples from all regions apart from the most northern Arctic regions.	Convenience sampling based on population density, hunting areas. Highest prevalence western Norway (19.2% based on N= 26 animals; Inland, Eastern Norway 10.3% N=1374). Entire country	Study included also reindeer, red deer and roe deer. Ninety-three percent of all blood samples from all animals were collected by hunters during the regular hunting. The remaining samples originated from animals that were found dead or shot after traffic accidents (2%), or animals that were chemically immobilized as part of population studies (5%). Entire country	NA
Jokelainen	2010	Peer-reviewed	Finland	2008	2009	Moose	1215	116	0	0	1215	116	Yes	454	24	729	90	32	2	Serum	Commercial MAT/DAT	Toxo-Screen DA, bioMérieux S.A DAT			No	Dilution of 1:40	15 districts (whole country). Huge geographical differences in prev (highest in south-western regions; lowest in the north.	Hunting data, convenience sampling from game management districts. Highest prevalence in south-western region (24.6%), more human settlements here. Entire country	The male moose had a significantly lower seroprevalence than the female. Much higher prevalence towards the south-west than in the north. Entire country	NA
Jokelainen	2012	Peer-reviewed	Finland	2007	2008	Wild boar	197	65	0	0	197	65	Yes	24	7	166	54	7	4	Serum	Commercial MAT/DAT	Toxo-Screen DA, bioMérieux S.A DAT			No	Dilution of 1:40	Farmed wild boar samples, non-random sampling, samples collected from 45% of the farm, though attempt was made to take samples from all. South-west highest prevalence (56%).	Farmed wild boar	National wildboar study. Number of animals with no age was reported to be 7 but calculated to be 4. Discrepancies in table 1.	NA
Malmsten	2018	Peer-reviewed	Sweden	2013	2015	Wild boar	276	80	0	0	276	80	No	NO DATA	NO DATA	NO DATA	NO DATA	276	80	Serum	In-house ELISA (tested)	In-house ELISA			No	Dilution of 1:40	Samples only from female wild boar collected, hunter harvested convenient sampling from Southern Sweden. Free rangining wild boars from 3 estates. Adult female boars. Age discussed but proportion for the age group not mentioned, hence not possible to estimate the sample size for the age group. South Sweden	29% positive, but cannot find the n positive. Seroprevalence increased by age group (3 groups). Three estates in three counties in southern Sweden. Females over 30kg.	NA	NA
Deksne	2013	Peer-reviewed	Latvia	2010	2011	Wild boar	606	201	0	0	606	201	No	NO DATA	NO DATA	NO DATA	NO DATA	606	201	Meat juice	In-house ELISA (tested)	In-house ELISA			Yes	0.234	Non random sampling, convenient sampling from the salughterhouses from different regions. Wild boar samples = wild free range boars 527 with 185 positive (35%), farmed wild boar 79 animals with 16 infected (20.3%). Lagtale region had the highest prevalence (51.2%), forest area with low hunting activity and high wild boar density. No feeding systems here either. Entire country	Farmed wild boar: N=79 -16 positive. Feral wild boar: N=527 - 185 positive. Not clear how the data were collected apart from at the abattoir	NA	NA
Wallander	2015	Peer-reviewed	Sweden	2005	2011	Wild boar	1327	657	0	0	1327	657	Yes	275	94	205	113	847	450	Serum	In-house ELISA (tested)	In-house ELISA	0.79	0.85	Yes	0.39	Multiple sampling periods (2005, 2008-2011)- collected from register data, samples were randomly selected from this data- non random, convenience sampling. .SE of the test probably higher than estimated. Low SP indicates probabilty of higher false positives. Regional prevalence (2010-2011) suggested highest prevalence in south sweden (65%), 29% in Stockholm, 46% in East Middle Sweden. South & Cen…	Samples from 2005 and 2008-2011. 250 samples per year. Samples excluded due to poor quality, limited number available from 2005 and 2009. six regions (NUTS 2) covered.	NA	NA
Jokelainen	2015	Peer-reviewed	Estonia	2012	2013	Wild boar	471	113	0	0	471	113	Yes	156	35	185	51	130	27	Meat juice	Commercial MAT/DAT	Toxo-Screen DA, bioMérieux S.A DAT			Yes	Dilution of 1:40	Entire country. Convenient sampling, cross-sectional study, hunting-harvested samples from 15 counties. No difference in prevalence between north and south (24%)	free-ranging hunted wild boars - not farmed. heart/muscle - higher prevalence in heart expected because predilection site	No certain if the 27 positive (113-86) should be recorded as unknown age cases. Entire country	NA
Laforet	2018	Peer-reviewed	Denmark	2016	2018	Wild boar	101	30	0	0	101	30	Yes	38	6	61	24	2	0	Serum	Commercial ELISA	ELISA ID Screen Toxoplasmosis Indirect Multi-species, IDvet, Grabels, France and Toxo-Screen DA, bioMérieux, Marcy-l’Étoile, France	85.7	100	Yes	1:40 for DAT, S/P% 50% for ELISA; methods in parallel	5 locations, all in Jutland. Intensively farmed, not free-ranging. Currently manuscript ready for submission to peer-reviewed journal. Commercial ELISA, and for some samples also commercial DAT. Yongest age group is below 1 year, not including.	Farmed wild boar samples from 5 regions in Jutland, convenience sampling. 41 of the samples were analysed additionally using a commercial DAT, so 2 additional samples tested positive with DAT (ELISA 28 + 2 DAT). Jutland region	NA	NA

## Sheet: Excluded studies
Study	Species	Country	Reason
Hirvelä-Koski 1992	Pigs	Finland	Samples collected before 1990
Stimbirys 1998	Pigs	Lithuania	No access to the paper
Eihvalde 2005	Pigs	Estonia	Duplicate, study related to Eglīte 2001
Kutkene 1993	Pigs	Lithuania	Samples collected before 1990
Ljungström 1994	Pigs	Sweden	Not a seroprevalence study
Lunden 1994	Sheep	Sweden	Animals from an experimental flock
Lunden 1992	Sheep	Sweden	Samples collected before 1990
Stimbirys 2007	Sheep	Lithuania	Samples from farms with abortions
Ljungström 1994	Sheep	Sweden	Not a seroprevalence study
Nesbakken and Skjerve 1996	Sheep	Norway	Not a seroprevalence study
Eihvalde 2005	Sheep	Estonia	Duplicate, study related to Eglīte 2001
Stimbirys 1998	Sheep	Lithuania	No access to the paper
Eihvalde 2005	Cattle	Estonia	Duplicate, study related to Eglīte 2001
Stimbirys 1998	Cattle	Lithuania	No access to the paper
Kutkene 1993	Cattle	Lithuania	Samples collected before 1990
Skjerve 1996	Cattle	Norway	Samples collected before 1990
