# Supplementary material for: Seroprevalence of Toxoplasma gondii in domestic pigs, sheep, cattle, wild boars, and moose in the Nordic-Baltic region: A systematic review and meta-analysis
Source: Parasite Epidemiol Control. 2019 Mar 4;5:e00100. doi: 10.1016/j.parepi.2019.e00100 (PMC6411595; doi:10.1016/j.parepi.2019.e00100)
Supplement: Appendix D — Excel file used for the data extraction. [file mmc4.xlsx]

## Sheet: Data_Extraction_Sheet
Author	Publication Year	Article type	Country	Start of sample collection (Year)	End of sample collection (Year)	Species	Total number of animals(N)	Total number of seropositive animals (n)	Total number of animals kept exclusively indoors	Total number of seropositive animals kept exclusively indoors	Total number of animals that were or had access outdoors	Total number of seropositive animals that were or had access outdoors	Age of the animals reported in the study	Total number of animals ≤ 1 year age	Total number of seropositive animals ≤ 1 year age	Total number of animals > 1 year age	Total number of seropositive animals > 1 yr age	Total number of animals of unknown age	Total number of seropositive animals of unknown age	Sample type	Serological test type	Serological test trade name (if commercial test)	Serological test Sensitivity	Serological test Specificity	Test sensitivity & specificity discussed	Cut-off value used	Comments about sampling: geographical area(s), number of farms, other aspects	Other comments, in particular anything that could affect the interpretation of the seroprevalence
Deksne	2017	Peer-reviewed	Latvia	2010	2011	Domestic pig	803	34	269	1	534	33	No	NO DATA	NO DATA	NO DATA	NO DATA	NO DATA	NO DATA	Meat juice	In-house ELISA (tested)	In-house ELISA	NO DATA	NO DATA	Yes	0.234	Entire country	Sample size representative though not weighted by the number of animals in each sampled region. High seroprevalence seen in the region (Zemgale), where higher proportion of samples were collected from free-ranging farms. Low prevalence in Latgale region where all the samples came from indoor farms.
Remes	2018	Peer-reviewed	Estonia	2015	2015	Moose	463	111			463	111	Yes	143	18	316	91	4	NO DATA	Other	Commercial MAT/DAT	Toxo-Screen DA, bioMérieux S.A	NO DATA	NO DATA	Yes	Dilution of 1:40	Entire country	Hunter-harvested sample. Non random sampling, but representative sample covering all the regions of ES (all except one county of Estonia where there was no data available). Both serum and plasma samples collected, quality of samples not good, which could have resulted in flase negative results. Titre with a high cut-off chosen in this study, and compared with studies where lower cut-off titres we…

## Sheet: Lists
	1990	Peer-reviewed	Denmark and Greenland	1990	1990	Domestic pig					Yes									Meat juice	Commercial ELISA			Yes					Yes	Yes	Yes	Yes	Entire country
	1991	Non-peer reviewed	Estonia	1991	1991	Cattle					No									Serum	In-house ELISA (tested)			No					No	No	No	No	One or more well defined geographical sub-units
	1992	Bulletin/Proceeding/Poster	Finland	1992	1992	Sheep														Other	In-house ELISA (not tested)
	1993	Thesis	Iceland	1993	1993	Wild boar															Commercial MAT/DAT
	1994	Report	Latvia	1994	1994	Moose															In-house MAT/DAT (tested)
	1995	Secondary publication	Lithuania	1995	1995																In-house MAT/DAT (not tested)
	1996		Norway	1996	1996																Commercial other test
	1997		Sweden	1997	1997																In-house other test (tested)
	1998			1998	1998																In-house other test (not tested)
	1999			1999	1999
	2000			2000	2000
	2001			2001	2001
	2002			2002	2002
	2003			2003	2003
	2004			2004	2004
	2005			2005	2005
	2006			2006	2006
	2007			2007	2007
	2008			2008	2008
	2009			2009	2009
	2010			2010	2010
	2011			2011	2011
	2012			2012	2012
	2013			2013	2013
	2014			2014	2014
	2015			2015	2015
	2016			2016	2016
	2017			2017	2017
	2018			2018	2018
